# Supplementary material for: A comparative study of J–A and Preisach improved models for core loss calculation under DC bias
Source: Sci Rep. 2024 Apr 24;14:9409. doi: 10.1038/s41598-024-55155-w (PMC11043459; doi:10.1038/s41598-024-55155-w)
Supplement: Supplementary file 1 — Supplementary Information. [file 41598_2024_55155_MOESM1_ESM.xlsx]

## Sheet: Results
Measurement	Coil system	Sample	Signal form	Nominal	Frequency [Hz]	Bmax [T]	Hmax [A/m]	Ps [W/kg]
1	Epstein 700	B30P105	Sin	0.1 T	50	0.0999896	4.99787	0.00591801
2	Epstein 700	B30P105	Sin	0.2 T	50	0.200003	8.27846	0.0214029
3	Epstein 700	B30P105	Sin	0.3 T	50	0.300014	10.8198	0.0451243
4	Epstein 700	B30P105	Sin	0.4 T	50	0.399997	12.9696	0.0762946
5	Epstein 700	B30P105	Sin	0.5 T	50	0.499946	14.9093	0.11398
6	Epstein 700	B30P105	Sin	0.6 T	50	0.60001	16.5433	0.158223
7	Epstein 700	B30P105	Sin	0.7 T	50	0.700128	18.192	0.208881
8	Epstein 700	B30P105	Sin	0.8 T	50	0.799999	19.6851	0.265855
9	Epstein 700	B30P105	Sin	0.9 T	50	0.900038	21.2646	0.33093
10	Epstein 700	B30P105	Sin	1.0 T	50	1.00003	22.6009	0.401654
11	Epstein 700	B30P105	Sin	1.1 T	50	1.09999	24.3076	0.481408
12	Epstein 700	B30P105	Sin	1.2 T	50	1.20001	26.5438	0.569279
13	Epstein 700	B30P105	Sin	1.3 T	50	1.30015	30.364	0.662913
14	Epstein 700	B30P105	Sin	1.4 T	50	1.40015	38.0567	0.765215
15	Epstein 700	B30P105	Sin	1.5 T	50	1.49996	53.5194	0.883887
16	Epstein 700	B30P105	Sin	1.6 T	50	1.59991	89.0058	1.03939
17	Epstein 700	B30P105	Sin	1.7 T	50	1.70004	182.693	1.25613
18	Epstein 700	B30P105	Sin	1.8 T	50	1.80001	475.539	1.58174
19	Epstein 700	B30P105	Sin	1.9 T	50	1.89999	1476.84	2.01515
20	Epstein 700	B30P105	Sin	2.0 T	50	1.97696	31416.2	2.81847

## Sheet: DataPoints
Measurement	No.	H [A/m]	B [T]
0.1T/50Hz	1	-4.18156	-0.0999515
0.1T/50Hz	2	-4.15792	-0.099932
0.1T/50Hz	3	-4.13792	-0.099908
0.1T/50Hz	4	-4.12429	-0.0998807
0.1T/50Hz	5	-4.09884	-0.0998492
0.1T/50Hz	6	-4.07702	-0.0998138
0.1T/50Hz	7	-4.05702	-0.0997745
0.1T/50Hz	8	-4.04066	-0.0997316
0.1T/50Hz	9	-4.0152	-0.0996851
0.1T/50Hz	10	-3.99521	-0.0996344
0.1T/50Hz	11	-3.96612	-0.09958
0.1T/50Hz	12	-3.94975	-0.0995216
0.1T/50Hz	13	-3.93339	-0.0994596
0.1T/50Hz	14	-3.90339	-0.099394
0.1T/50Hz	15	-3.88158	-0.0993242
0.1T/50Hz	16	-3.85612	-0.0992504
0.1T/50Hz	17	-3.82976	-0.0991728
0.1T/50Hz	18	-3.80431	-0.0990904
0.1T/50Hz	19	-3.78158	-0.0990038
0.1T/50Hz	20	-3.76431	-0.0989143
0.1T/50Hz	21	-3.73977	-0.0988211
0.1T/50Hz	22	-3.70522	-0.0987235
0.1T/50Hz	23	-3.68886	-0.0986228
0.1T/50Hz	24	-3.65977	-0.0985178
0.1T/50Hz	25	-3.63159	-0.0984085
0.1T/50Hz	26	-3.62068	-0.0982958
0.1T/50Hz	27	-3.58796	-0.0981798
0.1T/50Hz	28	-3.56432	-0.0980596
0.1T/50Hz	29	-3.52796	-0.0979349
0.1T/50Hz	30	-3.50796	-0.0978068
0.1T/50Hz	31	-3.48615	-0.0976747
0.1T/50Hz	32	-3.45251	-0.097538
0.1T/50Hz	33	-3.4316	-0.0973969
0.1T/50Hz	34	-3.40433	-0.0972523
0.1T/50Hz	35	-3.37706	-0.0971043
0.1T/50Hz	36	-3.34616	-0.0969531
0.1T/50Hz	37	-3.32252	-0.0967979
0.1T/50Hz	38	-3.28979	-0.0966382
0.1T/50Hz	39	-3.27252	-0.0964752
0.1T/50Hz	40	-3.23889	-0.096309
0.1T/50Hz	41	-3.2098	-0.0961386
0.1T/50Hz	42	-3.18798	-0.0959641
0.1T/50Hz	43	-3.15708	-0.0957859
0.1T/50Hz	44	-3.13344	-0.095604
0.1T/50Hz	45	-3.09981	-0.0954178
0.1T/50Hz	46	-3.08072	-0.0952281
0.1T/50Hz	47	-3.04981	-0.0950348
0.1T/50Hz	48	-3.01527	-0.0948374
0.1T/50Hz	49	-2.99345	-0.0946367
0.1T/50Hz	50	-2.95709	-0.0944313
0.1T/50Hz	51	-2.92891	-0.0942225
0.1T/50Hz	52	-2.908	-0.0940109
0.1T/50Hz	53	-2.87164	-0.0937949
0.1T/50Hz	54	-2.84619	-0.093575
0.1T/50Hz	55	-2.8071	-0.0933518
0.1T/50Hz	56	-2.78255	-0.0931252
0.1T/50Hz	57	-2.75619	-0.0928943
0.1T/50Hz	58	-2.72983	-0.09266
0.1T/50Hz	59	-2.70165	-0.0924221
0.1T/50Hz	60	-2.66529	-0.0921799
0.1T/50Hz	61	-2.64074	-0.0919348
0.1T/50Hz	62	-2.61529	-0.0916869
0.1T/50Hz	63	-2.58348	-0.091435
0.1T/50Hz	64	-2.5553	-0.0911796
0.1T/50Hz	65	-2.5253	-0.0909206
0.1T/50Hz	66	-2.48803	-0.0906573
0.1T/50Hz	67	-2.46439	-0.0903905
0.1T/50Hz	68	-2.43076	-0.0901195
0.1T/50Hz	69	-2.40076	-0.0898451
0.1T/50Hz	70	-2.3744	-0.0895668
0.1T/50Hz	71	-2.33804	-0.0892852
0.1T/50Hz	72	-2.31349	-0.0890011
0.1T/50Hz	73	-2.27986	-0.0887132
0.1T/50Hz	74	-2.2544	-0.0884214
0.1T/50Hz	75	-2.22986	-0.0881261
0.1T/50Hz	76	-2.19259	-0.0878277
0.1T/50Hz	77	-2.16532	-0.0875252
0.1T/50Hz	78	-2.13169	-0.0872191
0.1T/50Hz	79	-2.10078	-0.0869106
0.1T/50Hz	80	-2.06896	-0.0865984
0.1T/50Hz	81	-2.03896	-0.0862826
0.1T/50Hz	82	-2.00533	-0.085963
0.1T/50Hz	83	-1.97897	-0.0856399
0.1T/50Hz	84	-1.94806	-0.0853131
0.1T/50Hz	85	-1.91897	-0.0849837
0.1T/50Hz	86	-1.88716	-0.0846508
0.1T/50Hz	87	-1.84716	-0.0843134
0.1T/50Hz	88	-1.82443	-0.0839734
0.1T/50Hz	89	-1.79352	-0.0836302
0.1T/50Hz	90	-1.75898	-0.0832836
0.1T/50Hz	91	-1.72444	-0.0829335
0.1T/50Hz	92	-1.69717	-0.0825795
0.1T/50Hz	93	-1.66171	-0.0822225
0.1T/50Hz	94	-1.62717	-0.0818626
0.1T/50Hz	95	-1.60354	-0.0814995
0.1T/50Hz	96	-1.57354	-0.0811333
0.1T/50Hz	97	-1.53445	-0.0807636
0.1T/50Hz	98	-1.51354	-0.0803902
0.1T/50Hz	99	-1.48082	-0.080014
0.1T/50Hz	100	-1.44718	-0.0796352
0.1T/50Hz	101	-1.40537	-0.0792536
0.1T/50Hz	102	-1.38446	-0.0788686
0.1T/50Hz	103	-1.34628	-0.07848
0.1T/50Hz	104	-1.32174	-0.0780885
0.1T/50Hz	105	-1.29628	-0.0776942
0.1T/50Hz	106	-1.26447	-0.0772965
0.1T/50Hz	107	-1.22447	-0.076896
0.1T/50Hz	108	-1.19083	-0.0764933
0.1T/50Hz	109	-1.16538	-0.0760873
0.1T/50Hz	110	-1.1272	-0.0756779
0.1T/50Hz	111	-1.10266	-0.0752655
0.1T/50Hz	112	-1.06812	-0.0748504
0.1T/50Hz	113	-1.03721	-0.0744334
0.1T/50Hz	114	-1.0063	-0.0740137
0.1T/50Hz	115	-0.970849	-0.0735899
0.1T/50Hz	116	-0.936305	-0.0731625
0.1T/50Hz	117	-0.905398	-0.0727326
0.1T/50Hz	118	-0.874491	-0.0723008
0.1T/50Hz	119	-0.851765	-0.0718665
0.1T/50Hz	120	-0.815404	-0.0714287
0.1T/50Hz	121	-0.787224	-0.0709884
0.1T/50Hz	122	-0.751771	-0.0705451
0.1T/50Hz	123	-0.718137	-0.0700989
0.1T/50Hz	124	-0.693593	-0.0696508
0.1T/50Hz	125	-0.657232	-0.0691999
0.1T/50Hz	126	-0.623597	-0.0687464
0.1T/50Hz	127	-0.593599	-0.0682892
0.1T/50Hz	128	-0.559965	-0.0678285
0.1T/50Hz	129	-0.537239	-0.0673661
0.1T/50Hz	130	-0.501787	-0.066901
0.1T/50Hz	131	-0.468153	-0.0664327
0.1T/50Hz	132	-0.439064	-0.0659615
0.1T/50Hz	133	-0.410883	-0.0654879
0.1T/50Hz	134	-0.370886	-0.0650123
0.1T/50Hz	135	-0.341797	-0.0645333
0.1T/50Hz	136	-0.31089	-0.0640517
0.1T/50Hz	137	-0.276346	-0.0635686
0.1T/50Hz	138	-0.24453	-0.0630828
0.1T/50Hz	139	-0.212714	-0.0625942
0.1T/50Hz	140	-0.187261	-0.0621036
0.1T/50Hz	141	-0.158172	-0.0616106
0.1T/50Hz	142	-0.127265	-0.0611146
0.1T/50Hz	143	-0.0927215	-0.0606158
0.1T/50Hz	144	-0.0681776	-0.0601152
0.1T/50Hz	145	-0.0290891	-0.0596115
0.1T/50Hz	146	0.00636324	-0.0591047
0.1T/50Hz	147	0.0309072	-0.0585959
0.1T/50Hz	148	0.0645414	-0.058085
0.1T/50Hz	149	0.0927215	-0.0575715
0.1T/50Hz	150	0.133628	-0.0570555
0.1T/50Hz	151	0.157263	-0.0565386
0.1T/50Hz	152	0.196351	-0.0560193
0.1T/50Hz	153	0.220895	-0.0554976
0.1T/50Hz	154	0.253621	-0.0549746
0.1T/50Hz	155	0.278164	-0.0544501
0.1T/50Hz	156	0.315435	-0.0539228
0.1T/50Hz	157	0.341797	-0.0533923
0.1T/50Hz	158	0.377249	-0.0528597
0.1T/50Hz	159	0.408156	-0.0523253
0.1T/50Hz	160	0.4427	-0.0517891
0.1T/50Hz	161	0.458153	-0.0512511
0.1T/50Hz	162	0.497242	-0.0507107
0.1T/50Hz	163	0.532694	-0.0501677
0.1T/50Hz	164	0.55542	-0.0496222
0.1T/50Hz	165	0.5836	-0.0490746
0.1T/50Hz	166	0.616325	-0.0485251
0.1T/50Hz	167	0.648141	-0.0479744
0.1T/50Hz	168	0.673594	-0.0474224
0.1T/50Hz	169	0.707229	-0.0468679
0.1T/50Hz	170	0.738136	-0.0463117
0.1T/50Hz	171	0.769043	-0.0457536
0.1T/50Hz	172	0.801768	-0.0451937
0.1T/50Hz	173	0.836312	-0.0446323
0.1T/50Hz	174	0.857219	-0.0440692
0.1T/50Hz	175	0.889945	-0.0435042
0.1T/50Hz	176	0.915397	-0.0429369
0.1T/50Hz	177	0.952668	-0.0423679
0.1T/50Hz	178	0.982666	-0.0417976
0.1T/50Hz	179	1.00994	-0.0412253
0.1T/50Hz	180	1.04448	-0.0406521
0.1T/50Hz	181	1.06993	-0.0400784
0.1T/50Hz	182	1.0963	-0.0395024
0.1T/50Hz	183	1.12811	-0.038924
0.1T/50Hz	184	1.15629	-0.0383453
0.1T/50Hz	185	1.18538	-0.037765
0.1T/50Hz	186	1.21811	-0.0371822
0.1T/50Hz	187	1.24629	-0.0365982
0.1T/50Hz	188	1.28083	-0.0360127
0.1T/50Hz	189	1.30356	-0.0354248
0.1T/50Hz	190	1.33174	-0.0348359
0.1T/50Hz	191	1.36446	-0.0342467
0.1T/50Hz	192	1.3881	-0.0336564
0.1T/50Hz	193	1.419	-0.0330647
0.1T/50Hz	194	1.44536	-0.0324715
0.1T/50Hz	195	1.47718	-0.0318773
0.1T/50Hz	196	1.50718	-0.031281
0.1T/50Hz	197	1.53445	-0.0306835
0.1T/50Hz	198	1.56172	-0.0300855
0.1T/50Hz	199	1.60172	-0.0294859
0.1T/50Hz	200	1.6199	-0.0288854
0.1T/50Hz	201	1.64899	-0.028284
0.1T/50Hz	202	1.66899	-0.0276807
0.1T/50Hz	203	1.7008	-0.0270759
0.1T/50Hz	204	1.72807	-0.0264701
0.1T/50Hz	205	1.76625	-0.0258633
0.1T/50Hz	206	1.7908	-0.0252559
0.1T/50Hz	207	1.81716	-0.0246478
0.1T/50Hz	208	1.84807	-0.0240388
0.1T/50Hz	209	1.86988	-0.0234289
0.1T/50Hz	210	1.9017	-0.022818
0.1T/50Hz	211	1.93079	-0.0222059
0.1T/50Hz	212	1.95351	-0.0215925
0.1T/50Hz	213	1.97806	-0.0209784
0.1T/50Hz	214	2.00351	-0.020364
0.1T/50Hz	215	2.03987	-0.0197488
0.1T/50Hz	216	2.05624	-0.0191328
0.1T/50Hz	217	2.08805	-0.0185153
0.1T/50Hz	218	2.12714	-0.0178962
0.1T/50Hz	219	2.14168	-0.0172777
0.1T/50Hz	220	2.17077	-0.0166591
0.1T/50Hz	221	2.19895	-0.0160386
0.1T/50Hz	222	2.21804	-0.015417
0.1T/50Hz	223	2.24622	-0.0147955
0.1T/50Hz	224	2.27077	-0.014174
0.1T/50Hz	225	2.3044	-0.0135516
0.1T/50Hz	226	2.32713	-0.0129285
0.1T/50Hz	227	2.35167	-0.0123047
0.1T/50Hz	228	2.38258	-0.0116806
0.1T/50Hz	229	2.40985	-0.0110566
0.1T/50Hz	230	2.43258	-0.0104313
0.1T/50Hz	231	2.4553	-0.00980517
0.1T/50Hz	232	2.47803	-0.00917888
0.1T/50Hz	233	2.50348	-0.00855273
0.1T/50Hz	234	2.53075	-0.00792645
0.1T/50Hz	235	2.56257	-0.00729989
0.1T/50Hz	236	2.58257	-0.00667286
0.1T/50Hz	237	2.60347	-0.00604549
0.1T/50Hz	238	2.63438	-0.00541819
0.1T/50Hz	239	2.65802	-0.00479035
0.1T/50Hz	240	2.67711	-0.00416169
0.1T/50Hz	241	2.70529	-0.0035329
0.1T/50Hz	242	2.73528	-0.00290424
0.1T/50Hz	243	2.75892	-0.00227518
0.1T/50Hz	244	2.77892	-0.00164618
0.1T/50Hz	245	2.80073	-0.00101739
0.1T/50Hz	246	2.83164	-0.00038867
0.1T/50Hz	247	2.85255	0.000240528
0.1T/50Hz	248	2.88073	0.000869726
0.1T/50Hz	249	2.89437	0.00149865
0.1T/50Hz	250	2.918	0.00212751
0.1T/50Hz	251	2.94345	0.00275603
0.1T/50Hz	252	2.97618	0.00338354
0.1T/50Hz	253	2.99981	0.0040103
0.1T/50Hz	254	3.01981	0.0046374
0.1T/50Hz	255	3.03617	0.00526449
0.1T/50Hz	256	3.05708	0.00589193
0.1T/50Hz	257	3.08526	0.00651869
0.1T/50Hz	258	3.10253	0.0071443
0.1T/50Hz	259	3.13162	0.00777079
0.1T/50Hz	260	3.15435	0.00839796
0.1T/50Hz	261	3.17617	0.00902431
0.1T/50Hz	262	3.20162	0.00965039
0.1T/50Hz	263	3.21798	0.0102761
0.1T/50Hz	264	3.24162	0.0109008
0.1T/50Hz	265	3.26525	0.0115251
0.1T/50Hz	266	3.28525	0.0121498
0.1T/50Hz	267	3.31616	0.0127749
0.1T/50Hz	268	3.32888	0.0133989
0.1T/50Hz	269	3.34525	0.0140214
0.1T/50Hz	270	3.36706	0.0146434
0.1T/50Hz	271	3.39888	0.0152649
0.1T/50Hz	272	3.41706	0.015886
0.1T/50Hz	273	3.43251	0.016506
0.1T/50Hz	274	3.45706	0.017125
0.1T/50Hz	275	3.47706	0.0177432
0.1T/50Hz	276	3.49342	0.0183606
0.1T/50Hz	277	3.51524	0.0189778
0.1T/50Hz	278	3.5316	0.0195944
0.1T/50Hz	279	3.55341	0.0202103
0.1T/50Hz	280	3.58341	0.0208254
0.1T/50Hz	281	3.59978	0.0214391
0.1T/50Hz	282	3.61341	0.0220529
0.1T/50Hz	283	3.63886	0.0226662
0.1T/50Hz	284	3.6525	0.0232778
0.1T/50Hz	285	3.67886	0.023888
0.1T/50Hz	286	3.69613	0.0244975
0.1T/50Hz	287	3.70886	0.025107
0.1T/50Hz	288	3.72886	0.0257147
0.1T/50Hz	289	3.75068	0.0263219
0.1T/50Hz	290	3.76431	0.026929
0.1T/50Hz	291	3.78795	0.0275343
0.1T/50Hz	292	3.79976	0.028138
0.1T/50Hz	293	3.82613	0.0287407
0.1T/50Hz	294	3.84158	0.0293424
0.1T/50Hz	295	3.8643	0.0299423
0.1T/50Hz	296	3.88249	0.0305412
0.1T/50Hz	297	3.89885	0.0311394
0.1T/50Hz	298	3.91612	0.0317367
0.1T/50Hz	299	3.93612	0.0323322
0.1T/50Hz	300	3.95248	0.0329257
0.1T/50Hz	301	3.97157	0.033518
0.1T/50Hz	302	3.98248	0.0341088
0.1T/50Hz	303	3.99975	0.0346984
0.1T/50Hz	304	4.01975	0.0352877
0.1T/50Hz	305	4.03793	0.0358756
0.1T/50Hz	306	4.04975	0.0364615
0.1T/50Hz	307	4.07066	0.0370461
0.1T/50Hz	308	4.08065	0.0376293
0.1T/50Hz	309	4.10429	0.0382109
0.1T/50Hz	310	4.11702	0.0387919
0.1T/50Hz	311	4.13338	0.0393715
0.1T/50Hz	312	4.14611	0.0399485
0.1T/50Hz	313	4.16974	0.0405242
0.1T/50Hz	314	4.18247	0.0410983
0.1T/50Hz	315	4.19701	0.0416707
0.1T/50Hz	316	4.20792	0.0422413
0.1T/50Hz	317	4.22065	0.0428093
0.1T/50Hz	318	4.23883	0.0433758
0.1T/50Hz	319	4.25519	0.0439414
0.1T/50Hz	320	4.26519	0.0445051
0.1T/50Hz	321	4.28155	0.0450667
0.1T/50Hz	322	4.29973	0.0456265
0.1T/50Hz	323	4.31519	0.0461838
0.1T/50Hz	324	4.32882	0.0467385
0.1T/50Hz	325	4.33882	0.0472922
0.1T/50Hz	326	4.34882	0.0478439
0.1T/50Hz	327	4.37064	0.0483936
0.1T/50Hz	328	4.38427	0.0489427
0.1T/50Hz	329	4.39609	0.04949
0.1T/50Hz	330	4.407	0.0500349
0.1T/50Hz	331	4.42518	0.0505782
0.1T/50Hz	332	4.43245	0.0511197
0.1T/50Hz	333	4.44881	0.0516582
0.1T/50Hz	334	4.46336	0.0521946
0.1T/50Hz	335	4.47245	0.0527302
0.1T/50Hz	336	4.48608	0.0532646
0.1T/50Hz	337	4.49063	0.0537958
0.1T/50Hz	338	4.51245	0.0543252
0.1T/50Hz	339	4.52154	0.0548526
0.1T/50Hz	340	4.53244	0.0553764
0.1T/50Hz	341	4.54335	0.0558981
0.1T/50Hz	342	4.55608	0.0564179
0.1T/50Hz	343	4.57335	0.0569354
0.1T/50Hz	344	4.57971	0.0574515
0.1T/50Hz	345	4.58517	0.0579654
0.1T/50Hz	346	4.59971	0.0584763
0.1T/50Hz	347	4.61153	0.058984
0.1T/50Hz	348	4.62062	0.0594894
0.1T/50Hz	349	4.63607	0.0599931
0.1T/50Hz	350	4.63789	0.0604953
0.1T/50Hz	351	4.65789	0.060995
0.1T/50Hz	352	4.66516	0.0614914
0.1T/50Hz	353	4.67062	0.0619848
0.1T/50Hz	354	4.68062	0.0624762
0.1T/50Hz	355	4.6888	0.0629661
0.1T/50Hz	356	4.6988	0.0634538
0.1T/50Hz	357	4.70971	0.0639389
0.1T/50Hz	358	4.72061	0.0644216
0.1T/50Hz	359	4.72607	0.064902
0.1T/50Hz	360	4.73425	0.06538
0.1T/50Hz	361	4.74879	0.0658544
0.1T/50Hz	362	4.75425	0.0663257
0.1T/50Hz	363	4.76061	0.0667948
0.1T/50Hz	364	4.76879	0.0672606
0.1T/50Hz	365	4.77516	0.0677235
0.1T/50Hz	366	4.78788	0.0681851
0.1T/50Hz	367	4.79697	0.0686444
0.1T/50Hz	368	4.79243	0.0691007
0.1T/50Hz	369	4.81515	0.0695543
0.1T/50Hz	370	4.81788	0.070005
0.1T/50Hz	371	4.82515	0.070453
0.1T/50Hz	372	4.83061	0.0708979
0.1T/50Hz	373	4.84061	0.0713398
0.1T/50Hz	374	4.83879	0.0717783
0.1T/50Hz	375	4.84606	0.072214
0.1T/50Hz	376	4.85879	0.0726473
0.1T/50Hz	377	4.86697	0.0730777
0.1T/50Hz	378	4.87697	0.0735054
0.1T/50Hz	379	4.8797	0.0739299
0.1T/50Hz	380	4.88333	0.0743515
0.1T/50Hz	381	4.89242	0.0747699
0.1T/50Hz	382	4.89515	0.075185
0.1T/50Hz	383	4.89969	0.0755977
0.1T/50Hz	384	4.90151	0.0760081
0.1T/50Hz	385	4.90788	0.0764157
0.1T/50Hz	386	4.90878	0.0768203
0.1T/50Hz	387	4.91424	0.0772217
0.1T/50Hz	388	4.92242	0.0776201
0.1T/50Hz	389	4.92606	0.0780155
0.1T/50Hz	390	4.92151	0.0784072
0.1T/50Hz	391	4.93424	0.0787963
0.1T/50Hz	392	4.93424	0.0791824
0.1T/50Hz	393	4.94515	0.0795649
0.1T/50Hz	394	4.94151	0.0799444
0.1T/50Hz	395	4.94424	0.0803203
0.1T/50Hz	396	4.94878	0.0806925
0.1T/50Hz	397	4.95151	0.0810619
0.1T/50Hz	398	4.95424	0.0814281
0.1T/50Hz	399	4.96878	0.081791
0.1T/50Hz	400	4.96151	0.0821502
0.1T/50Hz	401	4.96878	0.0825064
0.1T/50Hz	402	4.96605	0.0828595
0.1T/50Hz	403	4.96969	0.0832095
0.1T/50Hz	404	4.97605	0.0835566
0.1T/50Hz	405	4.97696	0.0839
0.1T/50Hz	406	4.96787	0.0842405
0.1T/50Hz	407	4.97787	0.0845779
0.1T/50Hz	408	4.97605	0.084912
0.1T/50Hz	409	4.98333	0.0852423
0.1T/50Hz	410	4.9806	0.0855681
0.1T/50Hz	411	4.98878	0.0858904
0.1T/50Hz	412	4.97969	0.0862103
0.1T/50Hz	413	4.98151	0.0865278
0.1T/50Hz	414	4.97878	0.0868415
0.1T/50Hz	415	4.98333	0.0871517
0.1T/50Hz	416	4.98514	0.0874586
0.1T/50Hz	417	4.98423	0.0877621
0.1T/50Hz	418	4.98514	0.0880614
0.1T/50Hz	419	4.98242	0.088357
0.1T/50Hz	420	4.98151	0.0886493
0.1T/50Hz	421	4.97605	0.0889379
0.1T/50Hz	422	4.97696	0.0892234
0.1T/50Hz	423	4.97878	0.0895056
0.1T/50Hz	424	4.97787	0.0897835
0.1T/50Hz	425	4.97514	0.0900582
0.1T/50Hz	426	4.97514	0.0903291
0.1T/50Hz	427	4.96515	0.0905958
0.1T/50Hz	428	4.97424	0.090859
0.1T/50Hz	429	4.96605	0.0911186
0.1T/50Hz	430	4.97514	0.091375
0.1T/50Hz	431	4.96515	0.0916276
0.1T/50Hz	432	4.95515	0.0918765
0.1T/50Hz	433	4.95515	0.0921222
0.1T/50Hz	434	4.95242	0.0923641
0.1T/50Hz	435	4.94878	0.0926027
0.1T/50Hz	436	4.94878	0.0928377
0.1T/50Hz	437	4.94151	0.0930688
0.1T/50Hz	438	4.94242	0.0932967
0.1T/50Hz	439	4.93333	0.09352
0.1T/50Hz	440	4.92697	0.0937396
0.1T/50Hz	441	4.92242	0.0939565
0.1T/50Hz	442	4.9206	0.0941696
0.1T/50Hz	443	4.91969	0.0943794
0.1T/50Hz	444	4.91606	0.0945852
0.1T/50Hz	445	4.90969	0.0947864
0.1T/50Hz	446	4.89788	0.0949837
0.1T/50Hz	447	4.89333	0.0951769
0.1T/50Hz	448	4.88788	0.0953666
0.1T/50Hz	449	4.88697	0.0955541
0.1T/50Hz	450	4.8806	0.0957387
0.1T/50Hz	451	4.87061	0.0959191
0.1T/50Hz	452	4.85879	0.0960951
0.1T/50Hz	453	4.85697	0.096267
0.1T/50Hz	454	4.8497	0.0964348
0.1T/50Hz	455	4.84333	0.0965983
0.1T/50Hz	456	4.83697	0.0967586
0.1T/50Hz	457	4.81879	0.0969154
0.1T/50Hz	458	4.81879	0.0970679
0.1T/50Hz	459	4.81425	0.0972157
0.1T/50Hz	460	4.80152	0.0973606
0.1T/50Hz	461	4.79516	0.0975029
0.1T/50Hz	462	4.7897	0.0976408
0.1T/50Hz	463	4.77697	0.0977742
0.1T/50Hz	464	4.76879	0.0979037
0.1T/50Hz	465	4.75607	0.0980293
0.1T/50Hz	466	4.75334	0.0981507
0.1T/50Hz	467	4.73698	0.0982681
0.1T/50Hz	468	4.72425	0.0983817
0.1T/50Hz	469	4.72698	0.0984923
0.1T/50Hz	470	4.70698	0.0985994
0.1T/50Hz	471	4.69607	0.0987023
0.1T/50Hz	472	4.68516	0.0988011
0.1T/50Hz	473	4.6688	0.0988955
0.1T/50Hz	474	4.6588	0.0989859
0.1T/50Hz	475	4.65153	0.0990728
0.1T/50Hz	476	4.64244	0.0991564
0.1T/50Hz	477	4.62608	0.0992358
0.1T/50Hz	478	4.61153	0.0993114
0.1T/50Hz	479	4.60062	0.0993835
0.1T/50Hz	480	4.5879	0.0994511
0.1T/50Hz	481	4.56699	0.0995137
0.1T/50Hz	482	4.5579	0.099573
0.1T/50Hz	483	4.54154	0.0996295
0.1T/50Hz	484	4.52517	0.0996811
0.1T/50Hz	485	4.51336	0.0997284
0.1T/50Hz	486	4.49063	0.0997712
0.1T/50Hz	487	4.48245	0.0998098
0.1T/50Hz	488	4.46336	0.0998447
0.1T/50Hz	489	4.4479	0.099876
0.1T/50Hz	490	4.43427	0.0999036
0.1T/50Hz	491	4.41791	0.099928
0.1T/50Hz	492	4.40336	0.0999488
0.1T/50Hz	493	4.38155	0.0999649
0.1T/50Hz	494	4.367	0.099977
0.1T/50Hz	495	4.33973	0.0999851
0.1T/50Hz	496	4.32609	0.0999889
0.1T/50Hz	497	4.31155	0.0999896
0.1T/50Hz	498	4.28519	0.099987
0.1T/50Hz	499	4.26064	0.0999796
0.1T/50Hz	500	4.25246	0.0999678
0.1T/50Hz	501	4.22701	0.0999518
0.1T/50Hz	502	4.21428	0.0999321
0.1T/50Hz	503	4.19701	0.0999086
0.1T/50Hz	504	4.17065	0.099882
0.1T/50Hz	505	4.15429	0.0998512
0.1T/50Hz	506	4.12974	0.0998157
0.1T/50Hz	507	4.10883	0.0997761
0.1T/50Hz	508	4.0852	0.0997328
0.1T/50Hz	509	4.06702	0.0996863
0.1T/50Hz	510	4.04157	0.0996355
0.1T/50Hz	511	4.01793	0.0995807
0.1T/50Hz	512	4.00066	0.0995226
0.1T/50Hz	513	3.97521	0.0994602
0.1T/50Hz	514	3.94794	0.0993933
0.1T/50Hz	515	3.92885	0.0993229
0.1T/50Hz	516	3.90248	0.0992489
0.1T/50Hz	517	3.87794	0.09917
0.1T/50Hz	518	3.86249	0.0990863
0.1T/50Hz	519	3.82613	0.0989996
0.1T/50Hz	520	3.80249	0.098909
0.1T/50Hz	521	3.77704	0.0988143
0.1T/50Hz	522	3.75704	0.0987154
0.1T/50Hz	523	3.73159	0.0986122
0.1T/50Hz	524	3.7125	0.0985064
0.1T/50Hz	525	3.67704	0.0983966
0.1T/50Hz	526	3.65432	0.0982822
0.1T/50Hz	527	3.63523	0.0981644
0.1T/50Hz	528	3.60523	0.0980428
0.1T/50Hz	529	3.57432	0.0979166
0.1T/50Hz	530	3.54887	0.0977867
0.1T/50Hz	531	3.52523	0.0976532
0.1T/50Hz	532	3.49887	0.0975157
0.1T/50Hz	533	3.47251	0.0973743
0.1T/50Hz	534	3.4516	0.0972294
0.1T/50Hz	535	3.41524	0.097081
0.1T/50Hz	536	3.40161	0.0969284
0.1T/50Hz	537	3.36524	0.0967722
0.1T/50Hz	538	3.34434	0.0966125
0.1T/50Hz	539	3.30888	0.0964484
0.1T/50Hz	540	3.2798	0.0962801
0.1T/50Hz	541	3.25434	0.0961073
0.1T/50Hz	542	3.22434	0.0959308
0.1T/50Hz	543	3.19616	0.0957517
0.1T/50Hz	544	3.17162	0.0955691
0.1T/50Hz	545	3.14526	0.0953821
0.1T/50Hz	546	3.1089	0.0951906
0.1T/50Hz	547	3.08617	0.0949954
0.1T/50Hz	548	3.05981	0.0947963
0.1T/50Hz	549	3.02981	0.094594
0.1T/50Hz	550	2.99981	0.0943883
0.1T/50Hz	551	2.97163	0.0941786
0.1T/50Hz	552	2.94163	0.0939662
0.1T/50Hz	553	2.91073	0.0937502
0.1T/50Hz	554	2.88346	0.0935304
0.1T/50Hz	555	2.84619	0.0933062
0.1T/50Hz	556	2.82346	0.0930783
0.1T/50Hz	557	2.79346	0.0928479
0.1T/50Hz	558	2.76346	0.092614
0.1T/50Hz	559	2.73347	0.0923751
0.1T/50Hz	560	2.70619	0.0921324
0.1T/50Hz	561	2.67801	0.0918868
0.1T/50Hz	562	2.64529	0.0916373
0.1T/50Hz	563	2.6162	0.0913836
0.1T/50Hz	564	2.58257	0.0911263
0.1T/50Hz	565	2.55802	0.0908657
0.1T/50Hz	566	2.52348	0.0906019
0.1T/50Hz	567	2.48984	0.0903346
0.1T/50Hz	568	2.46166	0.0900631
0.1T/50Hz	569	2.43076	0.0897877
0.1T/50Hz	570	2.4044	0.0895091
0.1T/50Hz	571	2.37167	0.0892274
0.1T/50Hz	572	2.33622	0.0889426
0.1T/50Hz	573	2.31895	0.0886543
0.1T/50Hz	574	2.2844	0.0883622
0.1T/50Hz	575	2.2435	0.0880661
0.1T/50Hz	576	2.21713	0.0877671
0.1T/50Hz	577	2.18714	0.0874647
0.1T/50Hz	578	2.16077	0.0871582
0.1T/50Hz	579	2.12441	0.086849
0.1T/50Hz	580	2.09351	0.0865369
0.1T/50Hz	581	2.06623	0.0862219
0.1T/50Hz	582	2.03624	0.0859034
0.1T/50Hz	583	2.00351	0.0855813
0.1T/50Hz	584	1.9626	0.085255
0.1T/50Hz	585	1.93715	0.0849249
0.1T/50Hz	586	1.9117	0.0845924
0.1T/50Hz	587	1.8717	0.0842574
0.1T/50Hz	588	1.84079	0.0839185
0.1T/50Hz	589	1.81171	0.0835758
0.1T/50Hz	590	1.77534	0.0832305
0.1T/50Hz	591	1.74444	0.0828813
0.1T/50Hz	592	1.71717	0.0825288
0.1T/50Hz	593	1.67899	0.0821735
0.1T/50Hz	594	1.64626	0.0818151
0.1T/50Hz	595	1.6199	0.0814538
0.1T/50Hz	596	1.58717	0.0810889
0.1T/50Hz	597	1.55263	0.08072
0.1T/50Hz	598	1.529	0.0803482
0.1T/50Hz	599	1.49082	0.0799744
0.1T/50Hz	600	1.45991	0.0795972
0.1T/50Hz	601	1.419	0.0792165
0.1T/50Hz	602	1.38991	0.0788327
0.1T/50Hz	603	1.35719	0.0784459
0.1T/50Hz	604	1.33174	0.0780563
0.1T/50Hz	605	1.29446	0.0776631
0.1T/50Hz	606	1.26265	0.0772663
0.1T/50Hz	607	1.22901	0.076866
0.1T/50Hz	608	1.19993	0.0764625
0.1T/50Hz	609	1.17447	0.076057
0.1T/50Hz	610	1.13266	0.0756484
0.1T/50Hz	611	1.10629	0.0752366
0.1T/50Hz	612	1.07539	0.0748215
0.1T/50Hz	613	1.03175	0.0744028
0.1T/50Hz	614	1.00176	0.0739812
0.1T/50Hz	615	0.973576	0.0735568
0.1T/50Hz	616	0.932669	0.0731297
0.1T/50Hz	617	0.909943	0.0726992
0.1T/50Hz	618	0.876309	0.0722658
0.1T/50Hz	619	0.835402	0.0718304
0.1T/50Hz	620	0.807222	0.071392
0.1T/50Hz	621	0.775406	0.0709508
0.1T/50Hz	622	0.74359	0.0705065
0.1T/50Hz	623	0.712683	0.0700595
0.1T/50Hz	624	0.67814	0.06961
0.1T/50Hz	625	0.647232	0.0691576
0.1T/50Hz	626	0.62087	0.0687024
0.1T/50Hz	627	0.580873	0.0682436
0.1T/50Hz	628	0.543602	0.0677817
0.1T/50Hz	629	0.513604	0.0673189
0.1T/50Hz	630	0.486333	0.066854
0.1T/50Hz	631	0.450881	0.0663856
0.1T/50Hz	632	0.42361	0.0659152
0.1T/50Hz	633	0.390885	0.0654423
0.1T/50Hz	634	0.351796	0.064966
0.1T/50Hz	635	0.325434	0.0644866
0.1T/50Hz	636	0.288164	0.0640051
0.1T/50Hz	637	0.258166	0.0635223
0.1T/50Hz	638	0.223622	0.0630361
0.1T/50Hz	639	0.192715	0.0625469
0.1T/50Hz	640	0.159081	0.0620558
0.1T/50Hz	641	0.132719	0.0615626
0.1T/50Hz	642	0.0945396	0.0610675
0.1T/50Hz	643	0.0609053	0.0605697
0.1T/50Hz	644	0.0199988	0.0600696
0.1T/50Hz	645	-0.0027271	0.0595666
0.1T/50Hz	646	-0.0327252	0.0590604
0.1T/50Hz	647	-0.0645414	0.0585519
0.1T/50Hz	648	-0.100903	0.0580418
0.1T/50Hz	649	-0.132719	0.0575308
0.1T/50Hz	650	-0.169989	0.0570177
0.1T/50Hz	651	-0.196351	0.0565017
0.1T/50Hz	652	-0.229986	0.0559828
0.1T/50Hz	653	-0.26362	0.0554612
0.1T/50Hz	654	-0.289073	0.0549373
0.1T/50Hz	655	-0.31998	0.0544116
0.1T/50Hz	656	-0.354523	0.0538838
0.1T/50Hz	657	-0.388158	0.0533535
0.1T/50Hz	658	-0.421792	0.052821
0.1T/50Hz	659	-0.455426	0.0522866
0.1T/50Hz	660	-0.487242	0.0517498
0.1T/50Hz	661	-0.516331	0.0512108
0.1T/50Hz	662	-0.549057	0.0506704
0.1T/50Hz	663	-0.577237	0.0501279
0.1T/50Hz	664	-0.613598	0.0495833
0.1T/50Hz	665	-0.639051	0.0490368
0.1T/50Hz	666	-0.675412	0.0484886
0.1T/50Hz	667	-0.703593	0.047939
0.1T/50Hz	668	-0.7345	0.0473874
0.1T/50Hz	669	-0.769043	0.046834
0.1T/50Hz	670	-0.79995	0.0462786
0.1T/50Hz	671	-0.829948	0.0457209
0.1T/50Hz	672	-0.867219	0.0451609
0.1T/50Hz	673	-0.899944	0.0445986
0.1T/50Hz	674	-0.926306	0.0440358
0.1T/50Hz	675	-0.959031	0.0434721
0.1T/50Hz	676	-0.990847	0.0429061
0.1T/50Hz	677	-1.0163	0.0423388
0.1T/50Hz	678	-1.0463	0.0417708
0.1T/50Hz	679	-1.0763	0.041201
0.1T/50Hz	680	-1.11084	0.0406285
0.1T/50Hz	681	-1.14811	0.0400536
0.1T/50Hz	682	-1.17265	0.0394772
0.1T/50Hz	683	-1.20356	0.0388993
0.1T/50Hz	684	-1.22992	0.0383188
0.1T/50Hz	685	-1.26174	0.0377368
0.1T/50Hz	686	-1.29628	0.0371542
0.1T/50Hz	687	-1.32537	0.0365698
0.1T/50Hz	688	-1.34901	0.035984
0.1T/50Hz	689	-1.38173	0.0353968
0.1T/50Hz	690	-1.41355	0.0348081
0.1T/50Hz	691	-1.44627	0.0342189
0.1T/50Hz	692	-1.46991	0.0336285
0.1T/50Hz	693	-1.49991	0.0330361
0.1T/50Hz	694	-1.53081	0.0324422
0.1T/50Hz	695	-1.56172	0.0318466
0.1T/50Hz	696	-1.59172	0.0312498
0.1T/50Hz	697	-1.62535	0.0306523
0.1T/50Hz	698	-1.64899	0.0300538
0.1T/50Hz	699	-1.68171	0.0294536
0.1T/50Hz	700	-1.71353	0.0288516
0.1T/50Hz	701	-1.74171	0.0282483
0.1T/50Hz	702	-1.76716	0.0276446
0.1T/50Hz	703	-1.79171	0.0270402
0.1T/50Hz	704	-1.82261	0.0264352
0.1T/50Hz	705	-1.84898	0.0258298
0.1T/50Hz	706	-1.88443	0.0252225
0.1T/50Hz	707	-1.91624	0.0246134
0.1T/50Hz	708	-1.94261	0.0240042
0.1T/50Hz	709	-1.97715	0.0233939
0.1T/50Hz	710	-2.00715	0.0227818
0.1T/50Hz	711	-2.02715	0.0221694
0.1T/50Hz	712	-2.05624	0.0215564
0.1T/50Hz	713	-2.07987	0.0209428
0.1T/50Hz	714	-2.10532	0.0203285
0.1T/50Hz	715	-2.1335	0.0197134
0.1T/50Hz	716	-2.17168	0.0190969
0.1T/50Hz	717	-2.18895	0.0184794
0.1T/50Hz	718	-2.22168	0.0178613
0.1T/50Hz	719	-2.25259	0.0172427
0.1T/50Hz	720	-2.27259	0.0166238
0.1T/50Hz	721	-2.29713	0.0160038
0.1T/50Hz	722	-2.32713	0.0153828
0.1T/50Hz	723	-2.35985	0.0147612
0.1T/50Hz	724	-2.39258	0.0141391
0.1T/50Hz	725	-2.41349	0.0135164
0.1T/50Hz	726	-2.43985	0.0128934
0.1T/50Hz	727	-2.46621	0.0122705
0.1T/50Hz	728	-2.48803	0.0116467
0.1T/50Hz	729	-2.51348	0.0110217
0.1T/50Hz	730	-2.54348	0.0103965
0.1T/50Hz	731	-2.57348	0.00977105
0.1T/50Hz	732	-2.59711	0.00914533
0.1T/50Hz	733	-2.62802	0.00851914
0.1T/50Hz	734	-2.64893	0.0078922
0.1T/50Hz	735	-2.67801	0.00726492
0.1T/50Hz	736	-2.6971	0.00663799
0.1T/50Hz	737	-2.71983	0.00601078
0.1T/50Hz	738	-2.74619	0.00538316
0.1T/50Hz	739	-2.77074	0.00475622
0.1T/50Hz	740	-2.80164	0.00412928
0.1T/50Hz	741	-2.82528	0.0035018
0.1T/50Hz	742	-2.85073	0.00287358
0.1T/50Hz	743	-2.87982	0.00224549
0.1T/50Hz	744	-2.89346	0.0016176
0.1T/50Hz	745	-2.92527	0.000988565
0.1T/50Hz	746	-2.948	0.000359459
0.1T/50Hz	747	-2.97345	-0.000268833
0.1T/50Hz	748	-2.99527	-0.000897803
0.1T/50Hz	749	-3.01618	-0.00152664
0.1T/50Hz	750	-3.03617	-0.00215446
0.1T/50Hz	751	-3.06708	-0.0027814
0.1T/50Hz	752	-3.09072	-0.00340867
0.1T/50Hz	753	-3.10981	-0.00403608
0.1T/50Hz	754	-3.13708	-0.00466316
0.1T/50Hz	755	-3.15708	-0.00529064
0.1T/50Hz	756	-3.18071	-0.00591744
0.1T/50Hz	757	-3.20162	-0.00654384
0.1T/50Hz	758	-3.23162	-0.00717071
0.1T/50Hz	759	-3.25343	-0.00779724
0.1T/50Hz	760	-3.2807	-0.00842404
0.1T/50Hz	761	-3.28889	-0.00905004
0.1T/50Hz	762	-3.31616	-0.00967508
0.1T/50Hz	763	-3.3407	-0.0103007
0.1T/50Hz	764	-3.36434	-0.0109254
0.1T/50Hz	765	-3.38615	-0.0115488
0.1T/50Hz	766	-3.40524	-0.0121725
0.1T/50Hz	767	-3.42888	-0.0127966
0.1T/50Hz	768	-3.44706	-0.0134196
0.1T/50Hz	769	-3.46978	-0.0140419
0.1T/50Hz	770	-3.48251	-0.0146639
0.1T/50Hz	771	-3.50524	-0.0152861
0.1T/50Hz	772	-3.53614	-0.0159081
0.1T/50Hz	773	-3.5516	-0.0165282
0.1T/50Hz	774	-3.5725	-0.0171474
0.1T/50Hz	775	-3.59432	-0.017767
0.1T/50Hz	776	-3.6125	-0.0183852
0.1T/50Hz	777	-3.63432	-0.0190026
0.1T/50Hz	778	-3.65523	-0.0196198
0.1T/50Hz	779	-3.68068	-0.0202351
0.1T/50Hz	780	-3.69613	-0.0208488
0.1T/50Hz	781	-3.71522	-0.0214626
0.1T/50Hz	782	-3.73795	-0.0220759
0.1T/50Hz	783	-3.75522	-0.0226886
0.1T/50Hz	784	-3.77158	-0.0233006
0.1T/50Hz	785	-3.79249	-0.023911
0.1T/50Hz	786	-3.80794	-0.0245206
0.1T/50Hz	787	-3.83158	-0.02513
0.1T/50Hz	788	-3.84794	-0.0257377
0.1T/50Hz	789	-3.86885	-0.0263449
0.1T/50Hz	790	-3.88794	-0.0269517
0.1T/50Hz	791	-3.90067	-0.0275565
0.1T/50Hz	792	-3.91521	-0.0281599
0.1T/50Hz	793	-3.94339	-0.0287628
0.1T/50Hz	794	-3.9543	-0.0293652
0.1T/50Hz	795	-3.97521	-0.0299664
0.1T/50Hz	796	-3.98975	-0.0305659
0.1T/50Hz	797	-4.0152	-0.0311642
0.1T/50Hz	798	-4.03338	-0.031761
0.1T/50Hz	799	-4.0452	-0.0323566
0.1T/50Hz	800	-4.06066	-0.0329513
0.1T/50Hz	801	-4.08156	-0.0335447
0.1T/50Hz	802	-4.09793	-0.034137
0.1T/50Hz	803	-4.11702	-0.0347272
0.1T/50Hz	804	-4.12156	-0.0353153
0.1T/50Hz	805	-4.14611	-0.0359017
0.1T/50Hz	806	-4.15883	-0.0364869
0.1T/50Hz	807	-4.17519	-0.0370717
0.1T/50Hz	808	-4.18974	-0.0376554
0.1T/50Hz	809	-4.20883	-0.0382369
0.1T/50Hz	810	-4.22701	-0.0388175
0.1T/50Hz	811	-4.23883	-0.0393964
0.1T/50Hz	812	-4.25246	-0.0399728
0.1T/50Hz	813	-4.26519	-0.0405491
0.1T/50Hz	814	-4.28791	-0.0411233
0.1T/50Hz	815	-4.297	-0.0416947
0.1T/50Hz	816	-4.31609	-0.042266
0.1T/50Hz	817	-4.32791	-0.0428353
0.1T/50Hz	818	-4.33791	-0.043402
0.1T/50Hz	819	-4.35427	-0.0439675
0.1T/50Hz	820	-4.36246	-0.0445308
0.1T/50Hz	821	-4.38427	-0.0450923
0.1T/50Hz	822	-4.39609	-0.0456532
0.1T/50Hz	823	-4.41063	-0.0462119
0.1T/50Hz	824	-4.42427	-0.0467681
0.1T/50Hz	825	-4.44063	-0.0473231
0.1T/50Hz	826	-4.44881	-0.0478762
0.1T/50Hz	827	-4.46699	-0.048427
0.1T/50Hz	828	-4.47518	-0.0489756
0.1T/50Hz	829	-4.48608	-0.0495224
0.1T/50Hz	830	-4.50245	-0.0500683
0.1T/50Hz	831	-4.51517	-0.050612
0.1T/50Hz	832	-4.51972	-0.051153
0.1T/50Hz	833	-4.5379	-0.0516925
0.1T/50Hz	834	-4.55244	-0.0522303
0.1T/50Hz	835	-4.56699	-0.0527656
0.1T/50Hz	836	-4.57335	-0.0532991
0.1T/50Hz	837	-4.58517	-0.0538301
0.1T/50Hz	838	-4.5979	-0.0543585
0.1T/50Hz	839	-4.60244	-0.0548849
0.1T/50Hz	840	-4.61517	-0.0554099
0.1T/50Hz	841	-4.62789	-0.0559328
0.1T/50Hz	842	-4.63698	-0.0564528
0.1T/50Hz	843	-4.65153	-0.0569705
0.1T/50Hz	844	-4.65426	-0.0574857
0.1T/50Hz	845	-4.66516	-0.0579982
0.1T/50Hz	846	-4.68244	-0.0585092
0.1T/50Hz	847	-4.68244	-0.0590169
0.1T/50Hz	848	-4.6988	-0.0595225
0.1T/50Hz	849	-4.71152	-0.0600263
0.1T/50Hz	850	-4.71607	-0.0605274
0.1T/50Hz	851	-4.72607	-0.0610269
0.1T/50Hz	852	-4.73698	-0.061525
0.1T/50Hz	853	-4.74879	-0.0620213
0.1T/50Hz	854	-4.75698	-0.0625143
0.1T/50Hz	855	-4.76061	-0.0630038
0.1T/50Hz	856	-4.76698	-0.0634906
0.1T/50Hz	857	-4.77152	-0.0639752
0.1T/50Hz	858	-4.78879	-0.0644568
0.1T/50Hz	859	-4.79061	-0.0649357
0.1T/50Hz	860	-4.80606	-0.0654119
0.1T/50Hz	861	-4.81425	-0.0658851
0.1T/50Hz	862	-4.82243	-0.0663569
0.1T/50Hz	863	-4.82243	-0.0668264
0.1T/50Hz	864	-4.83606	-0.0672934
0.1T/50Hz	865	-4.84152	-0.0677577
0.1T/50Hz	866	-4.85061	-0.0682182
0.1T/50Hz	867	-4.86061	-0.0686774
0.1T/50Hz	868	-4.85515	-0.0691346
0.1T/50Hz	869	-4.86515	-0.0695876
0.1T/50Hz	870	-4.87515	-0.0700381
0.1T/50Hz	871	-4.87515	-0.0704859
0.1T/50Hz	872	-4.88606	-0.0709306
0.1T/50Hz	873	-4.89151	-0.0713724
0.1T/50Hz	874	-4.9006	-0.0718111
0.1T/50Hz	875	-4.90151	-0.0722464
0.1T/50Hz	876	-4.91424	-0.0726787
0.1T/50Hz	877	-4.91333	-0.0731085
0.1T/50Hz	878	-4.92151	-0.073536
0.1T/50Hz	879	-4.92606	-0.0739605
0.1T/50Hz	880	-4.93242	-0.0743818
0.1T/50Hz	881	-4.93878	-0.0748006
0.1T/50Hz	882	-4.93424	-0.0752168
0.1T/50Hz	883	-4.94606	-0.0756295
0.1T/50Hz	884	-4.94696	-0.0760388
0.1T/50Hz	885	-4.94878	-0.0764465
0.1T/50Hz	886	-4.95969	-0.0768517
0.1T/50Hz	887	-4.96151	-0.0772526
0.1T/50Hz	888	-4.96515	-0.0776499
0.1T/50Hz	889	-4.96878	-0.078044
0.1T/50Hz	890	-4.96969	-0.0784349
0.1T/50Hz	891	-4.97787	-0.0788229
0.1T/50Hz	892	-4.97424	-0.0792077
0.1T/50Hz	893	-4.98333	-0.0795896
0.1T/50Hz	894	-4.98242	-0.0799686
0.1T/50Hz	895	-4.97878	-0.0803446
0.1T/50Hz	896	-4.98333	-0.0807169
0.1T/50Hz	897	-4.98333	-0.0810864
0.1T/50Hz	898	-4.98878	-0.0814536
0.1T/50Hz	899	-4.99423	-0.0818175
0.1T/50Hz	900	-4.98787	-0.0821777
0.1T/50Hz	901	-4.99333	-0.0825348
0.1T/50Hz	902	-4.99423	-0.0828882
0.1T/50Hz	903	-4.99787	-0.0832379
0.1T/50Hz	904	-4.99423	-0.0835847
0.1T/50Hz	905	-4.99969	-0.0839285
0.1T/50Hz	906	-4.99878	-0.084269
0.1T/50Hz	907	-4.99696	-0.0846062
0.1T/50Hz	908	-5.00242	-0.0849395
0.1T/50Hz	909	-5.00696	-0.0852692
0.1T/50Hz	910	-4.99423	-0.0855949
0.1T/50Hz	911	-4.99605	-0.0859167
0.1T/50Hz	912	-4.99333	-0.0862363
0.1T/50Hz	913	-4.99878	-0.0865524
0.1T/50Hz	914	-5.0006	-0.0868647
0.1T/50Hz	915	-4.99969	-0.0871744
0.1T/50Hz	916	-4.99242	-0.0874801
0.1T/50Hz	917	-4.99514	-0.0877815
0.1T/50Hz	918	-4.99605	-0.0880798
0.1T/50Hz	919	-4.99333	-0.0883746
0.1T/50Hz	920	-4.98969	-0.0886662
0.1T/50Hz	921	-4.98787	-0.0889538
0.1T/50Hz	922	-4.98969	-0.0892378
0.1T/50Hz	923	-4.98242	-0.0895192
0.1T/50Hz	924	-4.97878	-0.0897965
0.1T/50Hz	925	-4.97969	-0.0900705
0.1T/50Hz	926	-4.97969	-0.0903424
0.1T/50Hz	927	-4.96969	-0.0906112
0.1T/50Hz	928	-4.97787	-0.0908759
0.1T/50Hz	929	-4.97151	-0.0911367
0.1T/50Hz	930	-4.96515	-0.0913941
0.1T/50Hz	931	-4.95787	-0.0916473
0.1T/50Hz	932	-4.96151	-0.0918965
0.1T/50Hz	933	-4.9506	-0.0921425
0.1T/50Hz	934	-4.95969	-0.0923854
0.1T/50Hz	935	-4.94696	-0.0926252
0.1T/50Hz	936	-4.93696	-0.0928609
0.1T/50Hz	937	-4.93333	-0.0930925
0.1T/50Hz	938	-4.93424	-0.0933211
0.1T/50Hz	939	-4.9306	-0.0935457
0.1T/50Hz	940	-4.92515	-0.0937664
0.1T/50Hz	941	-4.91697	-0.0939833
0.1T/50Hz	942	-4.9106	-0.0941963
0.1T/50Hz	943	-4.90878	-0.094406
0.1T/50Hz	944	-4.90606	-0.0946123
0.1T/50Hz	945	-4.8897	-0.0948146
0.1T/50Hz	946	-4.89151	-0.0950129
0.1T/50Hz	947	-4.8806	-0.0952075
0.1T/50Hz	948	-4.86879	-0.0953983
0.1T/50Hz	949	-4.87242	-0.0955857
0.1T/50Hz	950	-4.8597	-0.0957688
0.1T/50Hz	951	-4.85061	-0.0959476
0.1T/50Hz	952	-4.84606	-0.0961227
0.1T/50Hz	953	-4.84061	-0.0962939
0.1T/50Hz	954	-4.83243	-0.0964606
0.1T/50Hz	955	-4.82243	-0.0966237
0.1T/50Hz	956	-4.81606	-0.0967836
0.1T/50Hz	957	-4.80606	-0.0969403
0.1T/50Hz	958	-4.79879	-0.0970932
0.1T/50Hz	959	-4.78425	-0.0972407
0.1T/50Hz	960	-4.77788	-0.0973841
0.1T/50Hz	961	-4.76788	-0.0975241
0.1T/50Hz	962	-4.76243	-0.0976599
0.1T/50Hz	963	-4.74879	-0.0977924
0.1T/50Hz	964	-4.74152	-0.0979219
0.1T/50Hz	965	-4.72698	-0.0980464
0.1T/50Hz	966	-4.71789	-0.0981663
0.1T/50Hz	967	-4.70698	-0.098283
0.1T/50Hz	968	-4.70062	-0.0983959
0.1T/50Hz	969	-4.68971	-0.0985052
0.1T/50Hz	970	-4.6688	-0.0986112
0.1T/50Hz	971	-4.66607	-0.0987132
0.1T/50Hz	972	-4.65789	-0.0988109
0.1T/50Hz	973	-4.63607	-0.0989044
0.1T/50Hz	974	-4.62426	-0.0989936
0.1T/50Hz	975	-4.6088	-0.0990794
0.1T/50Hz	976	-4.60608	-0.0991621
0.1T/50Hz	977	-4.5879	-0.0992407
0.1T/50Hz	978	-4.57244	-0.099315
0.1T/50Hz	979	-4.55699	-0.0993854
0.1T/50Hz	980	-4.54154	-0.0994518
0.1T/50Hz	981	-4.52426	-0.0995141
0.1T/50Hz	982	-4.51881	-0.0995727
0.1T/50Hz	983	-4.50426	-0.0996277
0.1T/50Hz	984	-4.48699	-0.0996788
0.1T/50Hz	985	-4.46154	-0.0997264
0.1T/50Hz	986	-4.45518	-0.09977
0.1T/50Hz	987	-4.437	-0.0998094
0.1T/50Hz	988	-4.42518	-0.099845
0.1T/50Hz	989	-4.40609	-0.0998776
0.1T/50Hz	990	-4.38882	-0.0999051
0.1T/50Hz	991	-4.37155	-0.0999281
0.1T/50Hz	992	-4.35336	-0.0999486
0.1T/50Hz	993	-4.33882	-0.0999649
0.1T/50Hz	994	-4.31609	-0.0999774
0.1T/50Hz	995	-4.30246	-0.0999859
0.1T/50Hz	996	-4.28155	-0.0999895
0.1T/50Hz	997	-4.26428	-0.0999896
0.1T/50Hz	998	-4.23701	-0.0999857
0.1T/50Hz	999	-4.22156	-0.0999773
0.1T/50Hz	1000	-4.20428	-0.0999661
0.2T/50Hz	1	-6.6405	-0.199932
0.2T/50Hz	2	-6.60868	-0.199895
0.2T/50Hz	3	-6.57118	-0.19985
0.2T/50Hz	4	-6.52914	-0.199798
0.2T/50Hz	5	-6.4871	-0.199737
0.2T/50Hz	6	-6.45642	-0.19967
0.2T/50Hz	7	-6.41778	-0.199593
0.2T/50Hz	8	-6.38824	-0.19951
0.2T/50Hz	9	-6.35188	-0.199418
0.2T/50Hz	10	-6.30529	-0.199318
0.2T/50Hz	11	-6.27006	-0.19921
0.2T/50Hz	12	-6.23484	-0.199094
0.2T/50Hz	13	-6.18939	-0.198971
0.2T/50Hz	14	-6.14848	-0.19884
0.2T/50Hz	15	-6.12007	-0.198701
0.2T/50Hz	16	-6.07121	-0.198555
0.2T/50Hz	17	-6.0269	-0.198401
0.2T/50Hz	18	-5.99167	-0.198239
0.2T/50Hz	19	-5.9519	-0.198068
0.2T/50Hz	20	-5.90531	-0.19789
0.2T/50Hz	21	-5.86327	-0.197704
0.2T/50Hz	22	-5.82236	-0.197511
0.2T/50Hz	23	-5.78373	-0.197309
0.2T/50Hz	24	-5.7451	-0.197099
0.2T/50Hz	25	-5.69624	-0.196881
0.2T/50Hz	26	-5.65874	-0.196656
0.2T/50Hz	27	-5.6042	-0.196423
0.2T/50Hz	28	-5.56556	-0.196183
0.2T/50Hz	29	-5.52125	-0.195936
0.2T/50Hz	30	-5.4758	-0.195681
0.2T/50Hz	31	-5.43148	-0.195417
0.2T/50Hz	32	-5.38489	-0.195146
0.2T/50Hz	33	-5.34285	-0.194868
0.2T/50Hz	34	-5.28944	-0.194582
0.2T/50Hz	35	-5.25535	-0.194288
0.2T/50Hz	36	-5.20081	-0.193985
0.2T/50Hz	37	-5.16331	-0.193676
0.2T/50Hz	38	-5.11673	-0.193358
0.2T/50Hz	39	-5.069	-0.193033
0.2T/50Hz	40	-5.01901	-0.1927
0.2T/50Hz	41	-4.97924	-0.192361
0.2T/50Hz	42	-4.92242	-0.192012
0.2T/50Hz	43	-4.88151	-0.191656
0.2T/50Hz	44	-4.83038	-0.191294
0.2T/50Hz	45	-4.78266	-0.190924
0.2T/50Hz	46	-4.72811	-0.190545
0.2T/50Hz	47	-4.68494	-0.190159
0.2T/50Hz	48	-4.64289	-0.189767
0.2T/50Hz	49	-4.58494	-0.189367
0.2T/50Hz	50	-4.54176	-0.188959
0.2T/50Hz	51	-4.49177	-0.188544
0.2T/50Hz	52	-4.43836	-0.188121
0.2T/50Hz	53	-4.39291	-0.187691
0.2T/50Hz	54	-4.33382	-0.187254
0.2T/50Hz	55	-4.28951	-0.18681
0.2T/50Hz	56	-4.24292	-0.186358
0.2T/50Hz	57	-4.18383	-0.185899
0.2T/50Hz	58	-4.1452	-0.185432
0.2T/50Hz	59	-4.08838	-0.184958
0.2T/50Hz	60	-4.0452	-0.184476
0.2T/50Hz	61	-3.99634	-0.183987
0.2T/50Hz	62	-3.94066	-0.18349
0.2T/50Hz	63	-3.8793	-0.182987
0.2T/50Hz	64	-3.84067	-0.182476
0.2T/50Hz	65	-3.78499	-0.181957
0.2T/50Hz	66	-3.73272	-0.181432
0.2T/50Hz	67	-3.67818	-0.180899
0.2T/50Hz	68	-3.63159	-0.180359
0.2T/50Hz	69	-3.57932	-0.179812
0.2T/50Hz	70	-3.52364	-0.179258
0.2T/50Hz	71	-3.47365	-0.178696
0.2T/50Hz	72	-3.42706	-0.178127
0.2T/50Hz	73	-3.37138	-0.177551
0.2T/50Hz	74	-3.31457	-0.176968
0.2T/50Hz	75	-3.27366	-0.176379
0.2T/50Hz	76	-3.21344	-0.175784
0.2T/50Hz	77	-3.15776	-0.175181
0.2T/50Hz	78	-3.11003	-0.174572
0.2T/50Hz	79	-3.05436	-0.173955
0.2T/50Hz	80	-2.99868	-0.17333
0.2T/50Hz	81	-2.94754	-0.172699
0.2T/50Hz	82	-2.89641	-0.172062
0.2T/50Hz	83	-2.84073	-0.171418
0.2T/50Hz	84	-2.79414	-0.170767
0.2T/50Hz	85	-2.74074	-0.170109
0.2T/50Hz	86	-2.68506	-0.169444
0.2T/50Hz	87	-2.63279	-0.168773
0.2T/50Hz	88	-2.57938	-0.168095
0.2T/50Hz	89	-2.51802	-0.167409
0.2T/50Hz	90	-2.46576	-0.166717
0.2T/50Hz	91	-2.41803	-0.166018
0.2T/50Hz	92	-2.36349	-0.165313
0.2T/50Hz	93	-2.30213	-0.164602
0.2T/50Hz	94	-2.26236	-0.163884
0.2T/50Hz	95	-2.201	-0.163159
0.2T/50Hz	96	-2.14418	-0.162428
0.2T/50Hz	97	-2.09305	-0.161692
0.2T/50Hz	98	-2.03965	-0.160949
0.2T/50Hz	99	-1.98851	-0.1602
0.2T/50Hz	100	-1.93283	-0.159445
0.2T/50Hz	101	-1.8817	-0.158683
0.2T/50Hz	102	-1.8283	-0.157915
0.2T/50Hz	103	-1.77034	-0.15714
0.2T/50Hz	104	-1.7158	-0.156358
0.2T/50Hz	105	-1.6624	-0.155571
0.2T/50Hz	106	-1.61126	-0.154778
0.2T/50Hz	107	-1.55331	-0.153979
0.2T/50Hz	108	-1.50786	-0.153173
0.2T/50Hz	109	-1.45105	-0.152361
0.2T/50Hz	110	-1.39423	-0.151543
0.2T/50Hz	111	-1.33969	-0.15072
0.2T/50Hz	112	-1.28856	-0.149891
0.2T/50Hz	113	-1.2397	-0.149055
0.2T/50Hz	114	-1.18174	-0.148215
0.2T/50Hz	115	-1.11698	-0.147368
0.2T/50Hz	116	-1.06357	-0.146516
0.2T/50Hz	117	-1.01585	-0.145658
0.2T/50Hz	118	-0.957895	-0.144794
0.2T/50Hz	119	-0.905625	-0.143925
0.2T/50Hz	120	-0.85222	-0.143049
0.2T/50Hz	121	-0.806768	-0.142168
0.2T/50Hz	122	-0.745408	-0.141283
0.2T/50Hz	123	-0.693139	-0.140391
0.2T/50Hz	124	-0.639733	-0.139494
0.2T/50Hz	125	-0.580646	-0.138592
0.2T/50Hz	126	-0.530649	-0.137684
0.2T/50Hz	127	-0.47497	-0.136769
0.2T/50Hz	128	-0.423837	-0.135849
0.2T/50Hz	129	-0.359069	-0.134924
0.2T/50Hz	130	-0.318162	-0.133993
0.2T/50Hz	131	-0.262484	-0.133058
0.2T/50Hz	132	-0.210214	-0.132118
0.2T/50Hz	133	-0.1534	-0.131172
0.2T/50Hz	134	-0.104539	-0.130222
0.2T/50Hz	135	-0.0556783	-0.129267
0.2T/50Hz	136	-0.00227259	-0.128306
0.2T/50Hz	137	0.0477243	-0.127339
0.2T/50Hz	138	0.109084	-0.126368
0.2T/50Hz	139	0.168171	-0.125392
0.2T/50Hz	140	0.217032	-0.12441
0.2T/50Hz	141	0.269301	-0.123423
0.2T/50Hz	142	0.323843	-0.122433
0.2T/50Hz	143	0.372704	-0.121438
0.2T/50Hz	144	0.428382	-0.120437
0.2T/50Hz	145	0.484061	-0.119431
0.2T/50Hz	146	0.534058	-0.118419
0.2T/50Hz	147	0.584055	-0.117404
0.2T/50Hz	148	0.645414	-0.116384
0.2T/50Hz	149	0.693139	-0.11536
0.2T/50Hz	150	0.748817	-0.114332
0.2T/50Hz	151	0.794269	-0.1133
0.2T/50Hz	152	0.860174	-0.112261
0.2T/50Hz	153	0.897671	-0.111218
0.2T/50Hz	154	0.952213	-0.11017
0.2T/50Hz	155	1.00107	-0.109118
0.2T/50Hz	156	1.05448	-0.108062
0.2T/50Hz	157	1.11243	-0.107001
0.2T/50Hz	158	1.16015	-0.105936
0.2T/50Hz	159	1.20674	-0.104867
0.2T/50Hz	160	1.26356	-0.103794
0.2T/50Hz	161	1.30787	-0.102718
0.2T/50Hz	162	1.35673	-0.101637
0.2T/50Hz	163	1.41355	-0.100553
0.2T/50Hz	164	1.46468	-0.0994641
0.2T/50Hz	165	1.51809	-0.0983718
0.2T/50Hz	166	1.57263	-0.0972755
0.2T/50Hz	167	1.61922	-0.0961756
0.2T/50Hz	168	1.66467	-0.0950709
0.2T/50Hz	169	1.71807	-0.0939624
0.2T/50Hz	170	1.76694	-0.0928509
0.2T/50Hz	171	1.8192	-0.0917357
0.2T/50Hz	172	1.87488	-0.0906176
0.2T/50Hz	173	1.92033	-0.0894966
0.2T/50Hz	174	1.97033	-0.0883725
0.2T/50Hz	175	2.01806	-0.0872433
0.2T/50Hz	176	2.06805	-0.0861106
0.2T/50Hz	177	2.12032	-0.0849754
0.2T/50Hz	178	2.16577	-0.083837
0.2T/50Hz	179	2.21577	-0.0826961
0.2T/50Hz	180	2.27031	-0.0815511
0.2T/50Hz	181	2.31576	-0.0804027
0.2T/50Hz	182	2.37144	-0.0792513
0.2T/50Hz	183	2.41462	-0.0780958
0.2T/50Hz	184	2.46916	-0.0769363
0.2T/50Hz	185	2.50666	-0.075774
0.2T/50Hz	186	2.5578	-0.0746095
0.2T/50Hz	187	2.6112	-0.0734422
0.2T/50Hz	188	2.65893	-0.0722715
0.2T/50Hz	189	2.71233	-0.0710981
0.2T/50Hz	190	2.75892	-0.0699224
0.2T/50Hz	191	2.80437	-0.0687434
0.2T/50Hz	192	2.84869	-0.0675613
0.2T/50Hz	193	2.893	-0.0663779
0.2T/50Hz	194	2.94413	-0.065192
0.2T/50Hz	195	2.99186	-0.0640025
0.2T/50Hz	196	3.03845	-0.0628103
0.2T/50Hz	197	3.0839	-0.0616159
0.2T/50Hz	198	3.14412	-0.060419
0.2T/50Hz	199	3.17139	-0.0592187
0.2T/50Hz	200	3.22366	-0.0580165
0.2T/50Hz	201	3.26457	-0.0568126
0.2T/50Hz	202	3.31457	-0.0556063
0.2T/50Hz	203	3.36229	-0.0543984
0.2T/50Hz	204	3.4032	-0.053189
0.2T/50Hz	205	3.4566	-0.0519763
0.2T/50Hz	206	3.50092	-0.0507614
0.2T/50Hz	207	3.54751	-0.0495446
0.2T/50Hz	208	3.58614	-0.0483256
0.2T/50Hz	209	3.63159	-0.0471049
0.2T/50Hz	210	3.685	-0.0458817
0.2T/50Hz	211	3.72136	-0.0446559
0.2T/50Hz	212	3.77022	-0.0434291
0.2T/50Hz	213	3.81113	-0.0422017
0.2T/50Hz	214	3.85544	-0.0409722
0.2T/50Hz	215	3.89748	-0.0397413
0.2T/50Hz	216	3.94521	-0.0385087
0.2T/50Hz	217	3.99407	-0.0372738
0.2T/50Hz	218	4.03952	-0.0360375
0.2T/50Hz	219	4.08156	-0.0348002
0.2T/50Hz	220	4.12361	-0.0335618
0.2T/50Hz	221	4.17019	-0.0323224
0.2T/50Hz	222	4.20428	-0.0310817
0.2T/50Hz	223	4.24519	-0.0298396
0.2T/50Hz	224	4.29519	-0.028597
0.2T/50Hz	225	4.33496	-0.027354
0.2T/50Hz	226	4.37927	-0.0261093
0.2T/50Hz	227	4.41791	-0.024863
0.2T/50Hz	228	4.45995	-0.0236161
0.2T/50Hz	229	4.50654	-0.0223679
0.2T/50Hz	230	4.5429	-0.0211187
0.2T/50Hz	231	4.5804	-0.0198695
0.2T/50Hz	232	4.62585	-0.0186194
0.2T/50Hz	233	4.6713	-0.0173671
0.2T/50Hz	234	4.71448	-0.0161139
0.2T/50Hz	235	4.75084	-0.0148597
0.2T/50Hz	236	4.78493	-0.0136057
0.2T/50Hz	237	4.82811	-0.0123524
0.2T/50Hz	238	4.86674	-0.0110977
0.2T/50Hz	239	4.90424	-0.00984281
0.2T/50Hz	240	4.94856	-0.00858721
0.2T/50Hz	241	4.99401	-0.0073312
0.2T/50Hz	242	5.02923	-0.00607546
0.2T/50Hz	243	5.06332	-0.00481905
0.2T/50Hz	244	5.11218	-0.00356196
0.2T/50Hz	245	5.14172	-0.0023046
0.2T/50Hz	246	5.17922	-0.00104791
0.2T/50Hz	247	5.2099	0.00020904
0.2T/50Hz	248	5.25649	0.00146654
0.2T/50Hz	249	5.2974	0.00272403
0.2T/50Hz	250	5.33376	0.0039818
0.2T/50Hz	251	5.36671	0.0052397
0.2T/50Hz	252	5.39966	0.0064972
0.2T/50Hz	253	5.43602	0.00775402
0.2T/50Hz	254	5.47125	0.00901043
0.2T/50Hz	255	5.50761	0.0102671
0.2T/50Hz	256	5.5542	0.0115238
0.2T/50Hz	257	5.58602	0.0127794
0.2T/50Hz	258	5.6201	0.0140332
0.2T/50Hz	259	5.64851	0.0152857
0.2T/50Hz	260	5.68828	0.0165385
0.2T/50Hz	261	5.72805	0.0177915
0.2T/50Hz	262	5.761	0.0190437
0.2T/50Hz	263	5.79964	0.020295
0.2T/50Hz	264	5.82691	0.0215456
0.2T/50Hz	265	5.86327	0.022795
0.2T/50Hz	266	5.89963	0.0240432
0.2T/50Hz	267	5.93486	0.0252911
0.2T/50Hz	268	5.96667	0.0265375
0.2T/50Hz	269	6.00076	0.0277827
0.2T/50Hz	270	6.03826	0.0290274
0.2T/50Hz	271	6.06212	0.0302713
0.2T/50Hz	272	6.09507	0.031514
0.2T/50Hz	273	6.12575	0.0327551
0.2T/50Hz	274	6.15984	0.0339949
0.2T/50Hz	275	6.18939	0.0352327
0.2T/50Hz	276	6.22234	0.0364691
0.2T/50Hz	277	6.25416	0.0377045
0.2T/50Hz	278	6.28484	0.038939
0.2T/50Hz	279	6.31324	0.0401718
0.2T/50Hz	280	6.3462	0.0414022
0.2T/50Hz	281	6.37347	0.0426313
0.2T/50Hz	282	6.40415	0.0438595
0.2T/50Hz	283	6.43596	0.0450856
0.2T/50Hz	284	6.46664	0.0463089
0.2T/50Hz	285	6.50414	0.0475311
0.2T/50Hz	286	6.52005	0.0487521
0.2T/50Hz	287	6.54846	0.0499706
0.2T/50Hz	288	6.57686	0.0511866
0.2T/50Hz	289	6.60754	0.0524002
0.2T/50Hz	290	6.63595	0.0536114
0.2T/50Hz	291	6.66777	0.0548212
0.2T/50Hz	292	6.69845	0.0560292
0.2T/50Hz	293	6.72231	0.0572345
0.2T/50Hz	294	6.74731	0.0584378
0.2T/50Hz	295	6.77231	0.0596394
0.2T/50Hz	296	6.79844	0.0608384
0.2T/50Hz	297	6.82117	0.0620343
0.2T/50Hz	298	6.86548	0.0632281
0.2T/50Hz	299	6.88253	0.0644199
0.2T/50Hz	300	6.9098	0.0656083
0.2T/50Hz	301	6.93252	0.0667933
0.2T/50Hz	302	6.96093	0.0679761
0.2T/50Hz	303	6.99502	0.069157
0.2T/50Hz	304	7.00752	0.070335
0.2T/50Hz	305	7.03706	0.0715098
0.2T/50Hz	306	7.05865	0.0726824
0.2T/50Hz	307	7.08251	0.0738532
0.2T/50Hz	308	7.10524	0.0750208
0.2T/50Hz	309	7.1291	0.0761836
0.2T/50Hz	310	7.15864	0.0773434
0.2T/50Hz	311	7.1791	0.078501
0.2T/50Hz	312	7.19614	0.0796555
0.2T/50Hz	313	7.22	0.0808073
0.2T/50Hz	314	7.23932	0.0819572
0.2T/50Hz	315	7.26546	0.0831031
0.2T/50Hz	316	7.28591	0.0842444
0.2T/50Hz	317	7.31204	0.0853828
0.2T/50Hz	318	7.33932	0.0865179
0.2T/50Hz	319	7.35409	0.0876486
0.2T/50Hz	320	7.37	0.0887765
0.2T/50Hz	321	7.40068	0.0899011
0.2T/50Hz	322	7.41545	0.0910218
0.2T/50Hz	323	7.43135	0.0921389
0.2T/50Hz	324	7.45408	0.0932527
0.2T/50Hz	325	7.47681	0.0943622
0.2T/50Hz	326	7.50408	0.0954682
0.2T/50Hz	327	7.51544	0.0965723
0.2T/50Hz	328	7.53362	0.0976716
0.2T/50Hz	329	7.55521	0.0987659
0.2T/50Hz	330	7.56885	0.099856
0.2T/50Hz	331	7.59271	0.100942
0.2T/50Hz	332	7.60862	0.102025
0.2T/50Hz	333	7.63475	0.103105
0.2T/50Hz	334	7.64952	0.10418
0.2T/50Hz	335	7.66657	0.105251
0.2T/50Hz	336	7.67907	0.106317
0.2T/50Hz	337	7.70179	0.10738
0.2T/50Hz	338	7.71884	0.108438
0.2T/50Hz	339	7.73588	0.109491
0.2T/50Hz	340	7.74611	0.110541
0.2T/50Hz	341	7.7677	0.111585
0.2T/50Hz	342	7.78133	0.112626
0.2T/50Hz	343	7.7961	0.113662
0.2T/50Hz	344	7.80633	0.114693
0.2T/50Hz	345	7.81883	0.115719
0.2T/50Hz	346	7.83928	0.116741
0.2T/50Hz	347	7.84724	0.11776
0.2T/50Hz	348	7.87224	0.118773
0.2T/50Hz	349	7.88133	0.119782
0.2T/50Hz	350	7.89496	0.120787
0.2T/50Hz	351	7.90405	0.121786
0.2T/50Hz	352	7.92678	0.12278
0.2T/50Hz	353	7.93587	0.12377
0.2T/50Hz	354	7.95064	0.124754
0.2T/50Hz	355	7.95519	0.125734
0.2T/50Hz	356	7.96996	0.126708
0.2T/50Hz	357	7.98359	0.127679
0.2T/50Hz	358	7.99041	0.128645
0.2T/50Hz	359	8.01427	0.129605
0.2T/50Hz	360	8.01882	0.13056
0.2T/50Hz	361	8.0245	0.131511
0.2T/50Hz	362	8.04154	0.132457
0.2T/50Hz	363	8.05291	0.133396
0.2T/50Hz	364	8.06313	0.13433
0.2T/50Hz	365	8.07222	0.135259
0.2T/50Hz	366	8.08359	0.136182
0.2T/50Hz	367	8.09609	0.1371
0.2T/50Hz	368	8.09836	0.138013
0.2T/50Hz	369	8.10404	0.138921
0.2T/50Hz	370	8.11313	0.139823
0.2T/50Hz	371	8.12449	0.140719
0.2T/50Hz	372	8.12677	0.141611
0.2T/50Hz	373	8.12563	0.142495
0.2T/50Hz	374	8.14949	0.143374
0.2T/50Hz	375	8.15063	0.144248
0.2T/50Hz	376	8.14836	0.145115
0.2T/50Hz	377	8.16426	0.145977
0.2T/50Hz	378	8.17108	0.146833
0.2T/50Hz	379	8.18358	0.147684
0.2T/50Hz	380	8.18472	0.148529
0.2T/50Hz	381	8.1904	0.149368
0.2T/50Hz	382	8.19835	0.150201
0.2T/50Hz	383	8.20063	0.151028
0.2T/50Hz	384	8.19608	0.151849
0.2T/50Hz	385	8.20972	0.152664
0.2T/50Hz	386	8.21312	0.153474
0.2T/50Hz	387	8.21426	0.154276
0.2T/50Hz	388	8.2154	0.155072
0.2T/50Hz	389	8.22449	0.155862
0.2T/50Hz	390	8.22221	0.156647
0.2T/50Hz	391	8.22449	0.157426
0.2T/50Hz	392	8.22676	0.158199
0.2T/50Hz	393	8.23471	0.158965
0.2T/50Hz	394	8.23017	0.159724
0.2T/50Hz	395	8.23471	0.160477
0.2T/50Hz	396	8.23699	0.161224
0.2T/50Hz	397	8.24494	0.161965
0.2T/50Hz	398	8.23699	0.1627
0.2T/50Hz	399	8.24494	0.163427
0.2T/50Hz	400	8.23471	0.164148
0.2T/50Hz	401	8.23812	0.164863
0.2T/50Hz	402	8.23585	0.165571
0.2T/50Hz	403	8.2438	0.166272
0.2T/50Hz	404	8.23585	0.166966
0.2T/50Hz	405	8.23131	0.167653
0.2T/50Hz	406	8.24949	0.168335
0.2T/50Hz	407	8.23471	0.16901
0.2T/50Hz	408	8.23017	0.169679
0.2T/50Hz	409	8.22676	0.170341
0.2T/50Hz	410	8.22676	0.170995
0.2T/50Hz	411	8.22562	0.171644
0.2T/50Hz	412	8.22335	0.172285
0.2T/50Hz	413	8.21653	0.172921
0.2T/50Hz	414	8.21767	0.17355
0.2T/50Hz	415	8.20744	0.174172
0.2T/50Hz	416	8.20972	0.174788
0.2T/50Hz	417	8.20517	0.175396
0.2T/50Hz	418	8.19494	0.175995
0.2T/50Hz	419	8.19494	0.176588
0.2T/50Hz	420	8.18813	0.177174
0.2T/50Hz	421	8.18017	0.177753
0.2T/50Hz	422	8.17449	0.178325
0.2T/50Hz	423	8.16426	0.17889
0.2T/50Hz	424	8.16085	0.179447
0.2T/50Hz	425	8.15176	0.179998
0.2T/50Hz	426	8.15745	0.180541
0.2T/50Hz	427	8.14381	0.181078
0.2T/50Hz	428	8.13245	0.181608
0.2T/50Hz	429	8.12222	0.182131
0.2T/50Hz	430	8.11313	0.182646
0.2T/50Hz	431	8.10972	0.183155
0.2T/50Hz	432	8.10063	0.183657
0.2T/50Hz	433	8.08359	0.184152
0.2T/50Hz	434	8.08245	0.184639
0.2T/50Hz	435	8.06882	0.185119
0.2T/50Hz	436	8.06427	0.185592
0.2T/50Hz	437	8.05063	0.186057
0.2T/50Hz	438	8.03814	0.186514
0.2T/50Hz	439	8.03018	0.186964
0.2T/50Hz	440	8.02109	0.187408
0.2T/50Hz	441	8.01314	0.187843
0.2T/50Hz	442	7.99496	0.18827
0.2T/50Hz	443	7.98473	0.18869
0.2T/50Hz	444	7.97564	0.189102
0.2T/50Hz	445	7.95973	0.189507
0.2T/50Hz	446	7.94041	0.189905
0.2T/50Hz	447	7.93701	0.190296
0.2T/50Hz	448	7.91655	0.190679
0.2T/50Hz	449	7.90633	0.191054
0.2T/50Hz	450	7.88814	0.191421
0.2T/50Hz	451	7.87451	0.19178
0.2T/50Hz	452	7.85746	0.192132
0.2T/50Hz	453	7.84724	0.192477
0.2T/50Hz	454	7.83133	0.192814
0.2T/50Hz	455	7.81201	0.193144
0.2T/50Hz	456	7.80292	0.193467
0.2T/50Hz	457	7.77679	0.193782
0.2T/50Hz	458	7.7677	0.194089
0.2T/50Hz	459	7.73929	0.194389
0.2T/50Hz	460	7.71884	0.19468
0.2T/50Hz	461	7.70634	0.194964
0.2T/50Hz	462	7.69497	0.195241
0.2T/50Hz	463	7.67111	0.195511
0.2T/50Hz	464	7.65407	0.195773
0.2T/50Hz	465	7.63021	0.196027
0.2T/50Hz	466	7.60975	0.196273
0.2T/50Hz	467	7.5893	0.196511
0.2T/50Hz	468	7.57226	0.196741
0.2T/50Hz	469	7.54612	0.196963
0.2T/50Hz	470	7.5268	0.197179
0.2T/50Hz	471	7.50294	0.197386
0.2T/50Hz	472	7.47681	0.197585
0.2T/50Hz	473	7.45294	0.197777
0.2T/50Hz	474	7.43476	0.197961
0.2T/50Hz	475	7.41545	0.198137
0.2T/50Hz	476	7.3859	0.198306
0.2T/50Hz	477	7.3609	0.198466
0.2T/50Hz	478	7.33704	0.198619
0.2T/50Hz	479	7.30977	0.198764
0.2T/50Hz	480	7.28136	0.1989
0.2T/50Hz	481	7.25637	0.199027
0.2T/50Hz	482	7.22341	0.199147
0.2T/50Hz	483	7.20637	0.199259
0.2T/50Hz	484	7.17683	0.199364
0.2T/50Hz	485	7.1416	0.19946
0.2T/50Hz	486	7.12115	0.199549
0.2T/50Hz	487	7.0916	0.19963
0.2T/50Hz	488	7.06547	0.199704
0.2T/50Hz	489	7.02683	0.199769
0.2T/50Hz	490	7.00297	0.199826
0.2T/50Hz	491	6.97229	0.199875
0.2T/50Hz	492	6.9382	0.199917
0.2T/50Hz	493	6.90639	0.19995
0.2T/50Hz	494	6.87457	0.199975
0.2T/50Hz	495	6.84503	0.199992
0.2T/50Hz	496	6.80867	0.200002
0.2T/50Hz	497	6.7848	0.200003
0.2T/50Hz	498	6.74617	0.199997
0.2T/50Hz	499	6.71549	0.199983
0.2T/50Hz	500	6.67686	0.199961
0.2T/50Hz	501	6.63936	0.199932
0.2T/50Hz	502	6.603	0.199894
0.2T/50Hz	503	6.57118	0.199849
0.2T/50Hz	504	6.53482	0.199796
0.2T/50Hz	505	6.50187	0.199734
0.2T/50Hz	506	6.45642	0.199664
0.2T/50Hz	507	6.43142	0.199586
0.2T/50Hz	508	6.38824	0.199501
0.2T/50Hz	509	6.3462	0.199408
0.2T/50Hz	510	6.31438	0.199308
0.2T/50Hz	511	6.27234	0.199199
0.2T/50Hz	512	6.23825	0.199082
0.2T/50Hz	513	6.19734	0.198957
0.2T/50Hz	514	6.16325	0.198825
0.2T/50Hz	515	6.12007	0.198685
0.2T/50Hz	516	6.0803	0.198537
0.2T/50Hz	517	6.0394	0.198382
0.2T/50Hz	518	5.99963	0.198218
0.2T/50Hz	519	5.95986	0.198048
0.2T/50Hz	520	5.91327	0.197868
0.2T/50Hz	521	5.87463	0.197681
0.2T/50Hz	522	5.83373	0.197486
0.2T/50Hz	523	5.79282	0.197285
0.2T/50Hz	524	5.74737	0.197076
0.2T/50Hz	525	5.70419	0.196859
0.2T/50Hz	526	5.66442	0.196633
0.2T/50Hz	527	5.62124	0.196399
0.2T/50Hz	528	5.57352	0.196158
0.2T/50Hz	529	5.53375	0.195909
0.2T/50Hz	530	5.48375	0.195654
0.2T/50Hz	531	5.44512	0.19539
0.2T/50Hz	532	5.39285	0.195118
0.2T/50Hz	533	5.35194	0.194838
0.2T/50Hz	534	5.30649	0.19455
0.2T/50Hz	535	5.25081	0.194254
0.2T/50Hz	536	5.22013	0.193951
0.2T/50Hz	537	5.17581	0.193642
0.2T/50Hz	538	5.11786	0.193324
0.2T/50Hz	539	5.07355	0.192997
0.2T/50Hz	540	5.03037	0.192664
0.2T/50Hz	541	4.97924	0.192323
0.2T/50Hz	542	4.93492	0.191974
0.2T/50Hz	543	4.88606	0.191617
0.2T/50Hz	544	4.8372	0.191254
0.2T/50Hz	545	4.79061	0.190884
0.2T/50Hz	546	4.74516	0.190505
0.2T/50Hz	547	4.69516	0.190119
0.2T/50Hz	548	4.64744	0.189725
0.2T/50Hz	549	4.59858	0.189323
0.2T/50Hz	550	4.55313	0.188914
0.2T/50Hz	551	4.50086	0.188497
0.2T/50Hz	552	4.45654	0.188074
0.2T/50Hz	553	4.39973	0.187643
0.2T/50Hz	554	4.34632	0.187204
0.2T/50Hz	555	4.29746	0.186758
0.2T/50Hz	556	4.25087	0.186305
0.2T/50Hz	557	4.20315	0.185844
0.2T/50Hz	558	4.14747	0.185376
0.2T/50Hz	559	4.10088	0.1849
0.2T/50Hz	560	4.0452	0.184416
0.2T/50Hz	561	3.98612	0.183926
0.2T/50Hz	562	3.94748	0.183429
0.2T/50Hz	563	3.9043	0.182925
0.2T/50Hz	564	3.84635	0.182414
0.2T/50Hz	565	3.79067	0.181895
0.2T/50Hz	566	3.73954	0.181369
0.2T/50Hz	567	3.68386	0.180836
0.2T/50Hz	568	3.63046	0.180295
0.2T/50Hz	569	3.58273	0.179747
0.2T/50Hz	570	3.5316	0.179193
0.2T/50Hz	571	3.47819	0.178632
0.2T/50Hz	572	3.43388	0.178063
0.2T/50Hz	573	3.36911	0.177487
0.2T/50Hz	574	3.32252	0.176904
0.2T/50Hz	575	3.26911	0.176315
0.2T/50Hz	576	3.22366	0.17572
0.2T/50Hz	577	3.16344	0.175117
0.2T/50Hz	578	3.11003	0.174507
0.2T/50Hz	579	3.05549	0.17389
0.2T/50Hz	580	3.00663	0.173266
0.2T/50Hz	581	2.9555	0.172635
0.2T/50Hz	582	2.89414	0.171998
0.2T/50Hz	583	2.84755	0.171354
0.2T/50Hz	584	2.78619	0.170703
0.2T/50Hz	585	2.73733	0.170046
0.2T/50Hz	586	2.69074	0.169382
0.2T/50Hz	587	2.63393	0.168712
0.2T/50Hz	588	2.5737	0.168033
0.2T/50Hz	589	2.52712	0.16735
0.2T/50Hz	590	2.4703	0.16666
0.2T/50Hz	591	2.41235	0.165964
0.2T/50Hz	592	2.36122	0.165261
0.2T/50Hz	593	2.30327	0.164552
0.2T/50Hz	594	2.25327	0.163835
0.2T/50Hz	595	2.20782	0.163112
0.2T/50Hz	596	2.14305	0.162383
0.2T/50Hz	597	2.09419	0.161648
0.2T/50Hz	598	2.03965	0.160906
0.2T/50Hz	599	1.98965	0.160157
0.2T/50Hz	600	1.92829	0.159403
0.2T/50Hz	601	1.87261	0.158643
0.2T/50Hz	602	1.81466	0.157875
0.2T/50Hz	603	1.76807	0.1571
0.2T/50Hz	604	1.71807	0.156321
0.2T/50Hz	605	1.65899	0.155536
0.2T/50Hz	606	1.60331	0.154744
0.2T/50Hz	607	1.54763	0.153946
0.2T/50Hz	608	1.50104	0.153141
0.2T/50Hz	609	1.43855	0.152331
0.2T/50Hz	610	1.39082	0.151515
0.2T/50Hz	611	1.3431	0.150693
0.2T/50Hz	612	1.28287	0.149866
0.2T/50Hz	613	1.22492	0.149031
0.2T/50Hz	614	1.17379	0.14819
0.2T/50Hz	615	1.11584	0.147344
0.2T/50Hz	616	1.06698	0.146492
0.2T/50Hz	617	1.00221	0.145635
0.2T/50Hz	618	0.956759	0.144772
0.2T/50Hz	619	0.89199	0.143902
0.2T/50Hz	620	0.836312	0.143026
0.2T/50Hz	621	0.784042	0.142143
0.2T/50Hz	622	0.724955	0.141257
0.2T/50Hz	623	0.677231	0.140365
0.2T/50Hz	624	0.61928	0.139467
0.2T/50Hz	625	0.570419	0.138563
0.2T/50Hz	626	0.514741	0.137654
0.2T/50Hz	627	0.461335	0.136739
0.2T/50Hz	628	0.409065	0.135819
0.2T/50Hz	629	0.35566	0.134893
0.2T/50Hz	630	0.297709	0.133963
0.2T/50Hz	631	0.252257	0.133028
0.2T/50Hz	632	0.189761	0.132088
0.2T/50Hz	633	0.137491	0.131142
0.2T/50Hz	634	0.0840857	0.13019
0.2T/50Hz	635	0.0363614	0.129233
0.2T/50Hz	636	-0.0318162	0.12827
0.2T/50Hz	637	-0.0784042	0.127303
0.2T/50Hz	638	-0.128401	0.126332
0.2T/50Hz	639	-0.184079	0.125355
0.2T/50Hz	640	-0.239758	0.124374
0.2T/50Hz	641	-0.288618	0.123387
0.2T/50Hz	642	-0.346569	0.122396
0.2T/50Hz	643	-0.397702	0.121401
0.2T/50Hz	644	-0.449972	0.1204
0.2T/50Hz	645	-0.50565	0.119395
0.2T/50Hz	646	-0.562465	0.118384
0.2T/50Hz	647	-0.614734	0.117369
0.2T/50Hz	648	-0.655641	0.11635
0.2T/50Hz	649	-0.722682	0.115325
0.2T/50Hz	650	-0.755635	0.114297
0.2T/50Hz	651	-0.818131	0.113264
0.2T/50Hz	652	-0.874945	0.112226
0.2T/50Hz	653	-0.935169	0.111184
0.2T/50Hz	654	-0.987438	0.110137
0.2T/50Hz	655	-1.02721	0.109086
0.2T/50Hz	656	-1.08857	0.108031
0.2T/50Hz	657	-1.13402	0.106972
0.2T/50Hz	658	-1.19311	0.105909
0.2T/50Hz	659	-1.24651	0.104841
0.2T/50Hz	660	-1.29765	0.10377
0.2T/50Hz	661	-1.34992	0.102694
0.2T/50Hz	662	-1.39878	0.101614
0.2T/50Hz	663	-1.45445	0.100529
0.2T/50Hz	664	-1.51241	0.0994417
0.2T/50Hz	665	-1.55558	0.0983502
0.2T/50Hz	666	-1.60558	0.0972546
0.2T/50Hz	667	-1.66126	0.0961546
0.2T/50Hz	668	-1.71012	0.0950518
0.2T/50Hz	669	-1.75898	0.0939451
0.2T/50Hz	670	-1.81239	0.0928341
0.2T/50Hz	671	-1.85898	0.0917195
0.2T/50Hz	672	-1.91693	0.0906007
0.2T/50Hz	673	-1.96238	0.0894786
0.2T/50Hz	674	-2.00556	0.0883538
0.2T/50Hz	675	-2.06464	0.0872251
0.2T/50Hz	676	-2.11237	0.086092
0.2T/50Hz	677	-2.16691	0.084956
0.2T/50Hz	678	-2.2135	0.0838162
0.2T/50Hz	679	-2.2669	0.082672
0.2T/50Hz	680	-2.31349	0.0815247
0.2T/50Hz	681	-2.3669	0.0803747
0.2T/50Hz	682	-2.4203	0.0792215
0.2T/50Hz	683	-2.46576	0.0780658
0.2T/50Hz	684	-2.51234	0.0769069
0.2T/50Hz	685	-2.56689	0.0757441
0.2T/50Hz	686	-2.61915	0.0745789
0.2T/50Hz	687	-2.65893	0.0734112
0.2T/50Hz	688	-2.71119	0.0722408
0.2T/50Hz	689	-2.75437	0.0710681
0.2T/50Hz	690	-2.81005	0.0698924
0.2T/50Hz	691	-2.86914	0.0687138
0.2T/50Hz	692	-2.90096	0.0675325
0.2T/50Hz	693	-2.95663	0.0663476
0.2T/50Hz	694	-2.99754	0.0651596
0.2T/50Hz	695	-3.04754	0.0639702
0.2T/50Hz	696	-3.09185	0.0627784
0.2T/50Hz	697	-3.14526	0.0615839
0.2T/50Hz	698	-3.19639	0.0603868
0.2T/50Hz	699	-3.23616	0.0591873
0.2T/50Hz	700	-3.28502	0.0579857
0.2T/50Hz	701	-3.33843	0.0567819
0.2T/50Hz	702	-3.38502	0.0555771
0.2T/50Hz	703	-3.4282	0.0543693
0.2T/50Hz	704	-3.47251	0.0531584
0.2T/50Hz	705	-3.52024	0.0519456
0.2T/50Hz	706	-3.56796	0.05073
0.2T/50Hz	707	-3.61	0.0495129
0.2T/50Hz	708	-3.65432	0.0482944
0.2T/50Hz	709	-3.70545	0.0470735
0.2T/50Hz	710	-3.74408	0.0458519
0.2T/50Hz	711	-3.79863	0.0446289
0.2T/50Hz	712	-3.84635	0.0434033
0.2T/50Hz	713	-3.8793	0.0421753
0.2T/50Hz	714	-3.93498	0.0409457
0.2T/50Hz	715	-3.97134	0.0397149
0.2T/50Hz	716	-4.0168	0.0384821
0.2T/50Hz	717	-4.05202	0.0372484
0.2T/50Hz	718	-4.10315	0.0360136
0.2T/50Hz	719	-4.15088	0.0347764
0.2T/50Hz	720	-4.19519	0.0335383
0.2T/50Hz	721	-4.23383	0.0322989
0.2T/50Hz	722	-4.28155	0.0310581
0.2T/50Hz	723	-4.32587	0.0298165
0.2T/50Hz	724	-4.36905	0.0285729
0.2T/50Hz	725	-4.41791	0.0273274
0.2T/50Hz	726	-4.45881	0.0260817
0.2T/50Hz	727	-4.50426	0.0248353
0.2T/50Hz	728	-4.53267	0.0235882
0.2T/50Hz	729	-4.57926	0.022341
0.2T/50Hz	730	-4.62585	0.0210922
0.2T/50Hz	731	-4.66335	0.0198414
0.2T/50Hz	732	-4.7088	0.01859
0.2T/50Hz	733	-4.7497	0.0173386
0.2T/50Hz	734	-4.7872	0.0160867
0.2T/50Hz	735	-4.83152	0.0148338
0.2T/50Hz	736	-4.86674	0.0135793
0.2T/50Hz	737	-4.91106	0.0123241
0.2T/50Hz	738	-4.94856	0.0110686
0.2T/50Hz	739	-4.9906	0.00981265
0.2T/50Hz	740	-5.02241	0.00855651
0.2T/50Hz	741	-5.07468	0.00730025
0.2T/50Hz	742	-5.10991	0.00604412
0.2T/50Hz	743	-5.15422	0.00478745
0.2T/50Hz	744	-5.18263	0.00353077
0.2T/50Hz	745	-5.22695	0.00227397
0.2T/50Hz	746	-5.26444	0.00101662
0.2T/50Hz	747	-5.30081	-0.000239919
0.2T/50Hz	748	-5.33262	-0.00149632
0.2T/50Hz	749	-5.37921	-0.00275299
0.2T/50Hz	750	-5.40534	-0.00400939
0.2T/50Hz	751	-5.44966	-0.00526634
0.2T/50Hz	752	-5.48716	-0.00652396
0.2T/50Hz	753	-5.52352	-0.0077809
0.2T/50Hz	754	-5.56897	-0.00903689
0.2T/50Hz	755	-5.60079	-0.0102925
0.2T/50Hz	756	-5.64056	-0.0115489
0.2T/50Hz	757	-5.67351	-0.0128042
0.2T/50Hz	758	-5.7076	-0.0140582
0.2T/50Hz	759	-5.74282	-0.015312
0.2T/50Hz	760	-5.78032	-0.016565
0.2T/50Hz	761	-5.81441	-0.0178169
0.2T/50Hz	762	-5.8485	-0.0190685
0.2T/50Hz	763	-5.886	-0.0203197
0.2T/50Hz	764	-5.92009	-0.0215689
0.2T/50Hz	765	-5.95077	-0.0228176
0.2T/50Hz	766	-5.99167	-0.0240664
0.2T/50Hz	767	-6.01667	-0.0253136
0.2T/50Hz	768	-6.04508	-0.0265593
0.2T/50Hz	769	-6.08598	-0.027804
0.2T/50Hz	770	-6.12121	-0.0290474
0.2T/50Hz	771	-6.1553	-0.0302901
0.2T/50Hz	772	-6.18371	-0.0315314
0.2T/50Hz	773	-6.20757	-0.0327716
0.2T/50Hz	774	-6.24507	-0.0340112
0.2T/50Hz	775	-6.27688	-0.0352489
0.2T/50Hz	776	-6.31779	-0.0364853
0.2T/50Hz	777	-6.34392	-0.0377211
0.2T/50Hz	778	-6.38256	-0.0389558
0.2T/50Hz	779	-6.40642	-0.040188
0.2T/50Hz	780	-6.43824	-0.0414181
0.2T/50Hz	781	-6.4621	-0.0426473
0.2T/50Hz	782	-6.49846	-0.0438751
0.2T/50Hz	783	-6.52459	-0.0450997
0.2T/50Hz	784	-6.56436	-0.0463221
0.2T/50Hz	785	-6.58482	-0.0475442
0.2T/50Hz	786	-6.61663	-0.0487647
0.2T/50Hz	787	-6.6439	-0.0499823
0.2T/50Hz	788	-6.67118	-0.0511971
0.2T/50Hz	789	-6.70185	-0.0524106
0.2T/50Hz	790	-6.72458	-0.0536219
0.2T/50Hz	791	-6.7564	-0.0548317
0.2T/50Hz	792	-6.79049	-0.0560397
0.2T/50Hz	793	-6.82344	-0.0572455
0.2T/50Hz	794	-6.84162	-0.0584492
0.2T/50Hz	795	-6.86321	-0.0596507
0.2T/50Hz	796	-6.89389	-0.06085
0.2T/50Hz	797	-6.92343	-0.0620467
0.2T/50Hz	798	-6.94502	-0.0632401
0.2T/50Hz	799	-6.97797	-0.0644305
0.2T/50Hz	800	-6.99615	-0.0656186
0.2T/50Hz	801	-7.02115	-0.0668041
0.2T/50Hz	802	-7.05297	-0.0679874
0.2T/50Hz	803	-7.08251	-0.0691678
0.2T/50Hz	804	-7.10638	-0.0703457
0.2T/50Hz	805	-7.12683	-0.0715215
0.2T/50Hz	806	-7.14387	-0.0726936
0.2T/50Hz	807	-7.17342	-0.0738621
0.2T/50Hz	808	-7.19955	-0.0750282
0.2T/50Hz	809	-7.21887	-0.0761908
0.2T/50Hz	810	-7.24841	-0.0773505
0.2T/50Hz	811	-7.27114	-0.0785081
0.2T/50Hz	812	-7.29727	-0.0796636
0.2T/50Hz	813	-7.31432	-0.0808156
0.2T/50Hz	814	-7.33477	-0.0819641
0.2T/50Hz	815	-7.35863	-0.0831094
0.2T/50Hz	816	-7.37454	-0.0842508
0.2T/50Hz	817	-7.40408	-0.0853886
0.2T/50Hz	818	-7.43476	-0.0865226
0.2T/50Hz	819	-7.45067	-0.087653
0.2T/50Hz	820	-7.46203	-0.0887805
0.2T/50Hz	821	-7.48817	-0.0899051
0.2T/50Hz	822	-7.51317	-0.0910258
0.2T/50Hz	823	-7.53135	-0.0921427
0.2T/50Hz	824	-7.54385	-0.0932572
0.2T/50Hz	825	-7.56998	-0.0943686
0.2T/50Hz	826	-7.59157	-0.0954749
0.2T/50Hz	827	-7.61203	-0.0965768
0.2T/50Hz	828	-7.62793	-0.097675
0.2T/50Hz	829	-7.64498	-0.0987693
0.2T/50Hz	830	-7.66429	-0.09986
0.2T/50Hz	831	-7.68475	-0.100946
0.2T/50Hz	832	-7.69838	-0.102028
0.2T/50Hz	833	-7.71884	-0.103106
0.2T/50Hz	834	-7.73815	-0.104181
0.2T/50Hz	835	-7.7552	-0.105252
0.2T/50Hz	836	-7.77792	-0.106319
0.2T/50Hz	837	-7.78929	-0.107383
0.2T/50Hz	838	-7.80292	-0.108441
0.2T/50Hz	839	-7.81997	-0.109496
0.2T/50Hz	840	-7.8336	-0.110547
0.2T/50Hz	841	-7.85178	-0.111592
0.2T/50Hz	842	-7.86883	-0.112633
0.2T/50Hz	843	-7.88246	-0.11367
0.2T/50Hz	844	-7.89269	-0.114701
0.2T/50Hz	845	-7.91542	-0.115728
0.2T/50Hz	846	-7.92905	-0.116751
0.2T/50Hz	847	-7.94382	-0.11777
0.2T/50Hz	848	-7.95519	-0.118784
0.2T/50Hz	849	-7.96541	-0.119793
0.2T/50Hz	850	-7.98473	-0.120796
0.2T/50Hz	851	-7.98927	-0.121796
0.2T/50Hz	852	-8.00973	-0.122791
0.2T/50Hz	853	-8.01995	-0.123781
0.2T/50Hz	854	-8.03359	-0.124765
0.2T/50Hz	855	-8.04382	-0.125745
0.2T/50Hz	856	-8.05632	-0.12672
0.2T/50Hz	857	-8.06427	-0.127691
0.2T/50Hz	858	-8.07791	-0.128656
0.2T/50Hz	859	-8.07677	-0.129616
0.2T/50Hz	860	-8.09836	-0.130571
0.2T/50Hz	861	-8.11313	-0.131519
0.2T/50Hz	862	-8.12108	-0.132464
0.2T/50Hz	863	-8.12449	-0.133403
0.2T/50Hz	864	-8.13472	-0.134337
0.2T/50Hz	865	-8.15063	-0.135266
0.2T/50Hz	866	-8.1654	-0.136189
0.2T/50Hz	867	-8.16767	-0.137106
0.2T/50Hz	868	-8.17449	-0.138017
0.2T/50Hz	869	-8.17108	-0.138924
0.2T/50Hz	870	-8.19153	-0.139825
0.2T/50Hz	871	-8.19835	-0.140721
0.2T/50Hz	872	-8.20517	-0.141611
0.2T/50Hz	873	-8.21085	-0.142496
0.2T/50Hz	874	-8.22108	-0.143375
0.2T/50Hz	875	-8.22562	-0.144249
0.2T/50Hz	876	-8.23358	-0.145118
0.2T/50Hz	877	-8.23244	-0.145981
0.2T/50Hz	878	-8.24153	-0.146838
0.2T/50Hz	879	-8.25289	-0.147689
0.2T/50Hz	880	-8.2563	-0.148534
0.2T/50Hz	881	-8.25517	-0.149372
0.2T/50Hz	882	-8.2688	-0.150204
0.2T/50Hz	883	-8.26994	-0.151031
0.2T/50Hz	884	-8.2813	-0.151852
0.2T/50Hz	885	-8.27221	-0.152667
0.2T/50Hz	886	-8.28471	-0.153475
0.2T/50Hz	887	-8.28017	-0.154278
0.2T/50Hz	888	-8.28357	-0.155075
0.2T/50Hz	889	-8.29039	-0.155867
0.2T/50Hz	890	-8.29153	-0.156653
0.2T/50Hz	891	-8.29153	-0.157431
0.2T/50Hz	892	-8.29721	-0.158204
0.2T/50Hz	893	-8.29494	-0.158969
0.2T/50Hz	894	-8.30289	-0.159728
0.2T/50Hz	895	-8.30062	-0.16048
0.2T/50Hz	896	-8.30062	-0.161227
0.2T/50Hz	897	-8.29948	-0.161967
0.2T/50Hz	898	-8.29948	-0.162702
0.2T/50Hz	899	-8.30744	-0.16343
0.2T/50Hz	900	-8.30289	-0.164151
0.2T/50Hz	901	-8.29607	-0.164865
0.2T/50Hz	902	-8.29835	-0.165573
0.2T/50Hz	903	-8.29835	-0.166274
0.2T/50Hz	904	-8.2938	-0.166969
0.2T/50Hz	905	-8.29607	-0.167658
0.2T/50Hz	906	-8.29721	-0.16834
0.2T/50Hz	907	-8.28926	-0.169015
0.2T/50Hz	908	-8.28698	-0.169683
0.2T/50Hz	909	-8.29266	-0.170344
0.2T/50Hz	910	-8.28585	-0.170998
0.2T/50Hz	911	-8.2813	-0.171645
0.2T/50Hz	912	-8.26539	-0.172287
0.2T/50Hz	913	-8.26198	-0.172922
0.2T/50Hz	914	-8.26198	-0.173548
0.2T/50Hz	915	-8.26539	-0.174169
0.2T/50Hz	916	-8.25403	-0.174784
0.2T/50Hz	917	-8.24721	-0.175391
0.2T/50Hz	918	-8.2438	-0.175991
0.2T/50Hz	919	-8.24721	-0.176585
0.2T/50Hz	920	-8.23131	-0.177173
0.2T/50Hz	921	-8.2279	-0.177753
0.2T/50Hz	922	-8.2154	-0.178326
0.2T/50Hz	923	-8.21767	-0.178891
0.2T/50Hz	924	-8.20744	-0.17945
0.2T/50Hz	925	-8.2029	-0.180002
0.2T/50Hz	926	-8.19267	-0.180546
0.2T/50Hz	927	-8.18472	-0.181084
0.2T/50Hz	928	-8.17449	-0.181613
0.2T/50Hz	929	-8.16426	-0.182136
0.2T/50Hz	930	-8.16199	-0.182651
0.2T/50Hz	931	-8.14381	-0.183159
0.2T/50Hz	932	-8.13245	-0.183659
0.2T/50Hz	933	-8.13018	-0.184153
0.2T/50Hz	934	-8.11654	-0.18464
0.2T/50Hz	935	-8.10972	-0.185118
0.2T/50Hz	936	-8.0995	-0.185589
0.2T/50Hz	937	-8.08359	-0.186054
0.2T/50Hz	938	-8.08018	-0.186511
0.2T/50Hz	939	-8.06313	-0.18696
0.2T/50Hz	940	-8.04836	-0.187402
0.2T/50Hz	941	-8.03927	-0.187837
0.2T/50Hz	942	-8.03245	-0.188265
0.2T/50Hz	943	-8.01314	-0.188684
0.2T/50Hz	944	-7.99723	-0.189096
0.2T/50Hz	945	-7.98018	-0.189501
0.2T/50Hz	946	-7.9745	-0.189899
0.2T/50Hz	947	-7.962	-0.190289
0.2T/50Hz	948	-7.9495	-0.190671
0.2T/50Hz	949	-7.93473	-0.191047
0.2T/50Hz	950	-7.9211	-0.191415
0.2T/50Hz	951	-7.90405	-0.191774
0.2T/50Hz	952	-7.88019	-0.192127
0.2T/50Hz	953	-7.86087	-0.192473
0.2T/50Hz	954	-7.84724	-0.192812
0.2T/50Hz	955	-7.82792	-0.193143
0.2T/50Hz	956	-7.82224	-0.193465
0.2T/50Hz	957	-7.80065	-0.193781
0.2T/50Hz	958	-7.77452	-0.194089
0.2T/50Hz	959	-7.76088	-0.194389
0.2T/50Hz	960	-7.74156	-0.194682
0.2T/50Hz	961	-7.72565	-0.194967
0.2T/50Hz	962	-7.70407	-0.195243
0.2T/50Hz	963	-7.68361	-0.195513
0.2T/50Hz	964	-7.67225	-0.195775
0.2T/50Hz	965	-7.64725	-0.196028
0.2T/50Hz	966	-7.62225	-0.196274
0.2T/50Hz	967	-7.59498	-0.196512
0.2T/50Hz	968	-7.58135	-0.196741
0.2T/50Hz	969	-7.56089	-0.196964
0.2T/50Hz	970	-7.54158	-0.197179
0.2T/50Hz	971	-7.5109	-0.197384
0.2T/50Hz	972	-7.49044	-0.197582
0.2T/50Hz	973	-7.46885	-0.197772
0.2T/50Hz	974	-7.44954	-0.197954
0.2T/50Hz	975	-7.41658	-0.19813
0.2T/50Hz	976	-7.39158	-0.198298
0.2T/50Hz	977	-7.36659	-0.198458
0.2T/50Hz	978	-7.34841	-0.19861
0.2T/50Hz	979	-7.32341	-0.198755
0.2T/50Hz	980	-7.25977	-0.198892
0.2T/50Hz	981	-7.25409	-0.199021
0.2T/50Hz	982	-7.23364	-0.199142
0.2T/50Hz	983	-7.20978	-0.199254
0.2T/50Hz	984	-7.1791	-0.199359
0.2T/50Hz	985	-7.14842	-0.199455
0.2T/50Hz	986	-7.12228	-0.199544
0.2T/50Hz	987	-7.09501	-0.199626
0.2T/50Hz	988	-7.06092	-0.199699
0.2T/50Hz	989	-7.03593	-0.199763
0.2T/50Hz	990	-6.99275	-0.199821
0.2T/50Hz	991	-6.97343	-0.199871
0.2T/50Hz	992	-6.93707	-0.199913
0.2T/50Hz	993	-6.90639	-0.199946
0.2T/50Hz	994	-6.85753	-0.199972
0.2T/50Hz	995	-6.83707	-0.19999
0.2T/50Hz	996	-6.80639	-0.200001
0.2T/50Hz	997	-6.77685	-0.200003
0.2T/50Hz	998	-6.74503	-0.199997
0.2T/50Hz	999	-6.70526	-0.199984
[truncated: 18,001 more rows]
